# Supplementary material for: Prevalence of diabetic retinopathy and vision-threatening diabetic retinopathy in adults with diabetes in China
Source: Nat Commun. 2023 Jul 18;14:4296. doi: 10.1038/s41467-023-39864-w (PMC10354077; doi:10.1038/s41467-023-39864-w)
Supplement: Supplementary file 3 — Source Data File [file 41467_2023_39864_MOESM3_ESM.xlsx]

## Sheet: Table 1
Table 1: Characteristics of study participants by the presence of any DR.
Total							No DR and any DR
Categorical variables			Continuous variables				Categorical variables									Continuous variables
Frequency and percent			Median and interquartile range				Frequency and percent					p value				Median and interquartile range					p value
Variables	Frequency	Percent	Variables	Median	Lower Quartile	Upper Quartile	Table	Row variable classification	Column variable classification	Frequency	Percent	Table	Statistic	Value	Pr > Chi-Square	Any DR	Variables	Median	Lower Quartile	Upper Quartile	Variables	Statistic	Z	One-sided p value	Two-sided p value
Sex			Age	57.5	50.9	64.8	Sex * Any DR	Male	No DR	20721	49.3	Sex * Any DR	Chi-Square	11.6011	0.0007	No	Age	57.4	50.7	64.9	Age	2.2071e+08	3.50707	0.0002	0.0005
Male	25116	49.7	Duration of diabetes	5.2	2.5	10.1	Sex * Any DR	Male	Any DR	4395	51.3	Geographical region * Any DR	Chi-Square	168.738	<0.0001		Duration of diabetes	4.9	2.3	9.2	Duration of diabetes	2.70375e+08	43.8585	<0.0001	<0.0001
Female	25448	50.3	BMI	25.5	23.3	27.8	Sex * Any DR	Male	Total	25116		Setting * Any DR	Chi-Square	25.0599	<0.0001		BMI	25.5	23.3	27.9	BMI	209823725	-5.2563	<0.0001	<0.0001
			FPG	8.06	6.55	10.41	Sex * Any DR	Female	No DR	21284	50.7	Educational levles * Any DR	Chi-Square	82.555	<0.0001		FPG	7.85	6.43	9.96	FPG	266192354	40.8586	<0.0001	<0.0001
Geographical region			HbA1c	7.2	6.2	8.6	Sex * Any DR	Female	Any DR	4164	48.7	Income * Any DR	Chi-Square	103.321	<0.0001		HbA1c	7.0	6.1	8.4	HbA1c	275186918	47.9901	<0.0001	<0.0001
North	24862	49.2	SBP	135.3	123.0	149.3	Sex * Any DR	Female	Total	25448		History of DR * Any DR	Chi-Square	1141.24	<0.0001		SBP	134.3	122.7	148.0	SBP	239362379	18.9287	<0.0001	<0.0001
South	25702	50.8	DBP	79.7	72.7	87.0	Sex * Any DR	Total	No DR	42005		Family history of diabetes * Any DR	Chi-Square	71.1563	<0.0001		DBP	79.7	72.7	87.0	DBP	218810357	2.21436	0.0134	0.0268
			HDL-C	1.21	1.01	1.46	Sex * Any DR	Total	Any DR	8559		Glucose-lowering treatment * Any DR	Chi-Square	402.868	<0.0001		HDL-C	1.21	1.01	1.46	HDL-C	217382702	1.58528	0.0565	0.1129
Setting			LDL-C	2.96	2.33	3.61	Sex * Any DR	Total	Total	50564		Antihypertensive treatment * Any DR	Chi-Square	3.78046	0.0519		LDL-C	2.95	2.32	3.59	LDL-C	2.21994e+08	5.3446	<0.0001	<0.0001
Urban	26925	53.3	TG	1.76	1.22	2.66	Geographical region * Any DR	North	No DR	20106	47.9	Lipid-lowering treatment * Any DR	Chi-Square	1.4679	0.2257		TG	1.77	1.23	2.67	TG	212579047	-2.33085	0.0099	0.0198
Rural	23639	46.8	Refined grains	300	160	450	Geographical region * Any DR	North	Any DR	4756	55.6	HbA1c * Any DR	Chi-Square	1631.07	<0.0001		Refined grains	300	150	450	Refined grains	2.1797e+08	1.29283	0.0980	0.1961
			Whole grains	14.3	1.7	50.0	Geographical region * Any DR	North	Total	24862		BP * Any DR	Chi-Square	79.635	<0.0001		Whole grains	14.3	1.7	50.0	Whole grains	218587355	1.79165	0.0366	0.0732
Educational levels			Potatoes	11.4	1.7	30.8	Geographical region * Any DR	South	No DR	21899	52.1	LDLC * Any DR	Chi-Square	13.3127	0.0003		Potatoes	12.9	1.7	34.3	Potatoes	2.05094e+08	-9.22197	<0.0001	<0.0001
Middle school or below	37618	74.4	Soybean products	14.3	3.3	30.0	Geographical region * Any DR	South	Any DR	3803	44.4	Physical_activity * Any DR	Chi-Square	33.2134	<0.0001		Soybean products	14.3	3.3	30.0	Soybean products	2.12788e+08	-2.93625	0.0017	0.0033
High school and above	12946	25.6	Fresh vegetables	300	150	500	Geographical region * Any DR	South	Total	25702		Smoking status * Any DR	Chi-Square	3.77941	0.0519		Fresh vegetables	300	150	500	Fresh vegetables	2.19237e+08	2.31944	0.0102	0.0204
			Fresh fruits	28.6	3.3	100.0	Geographical region * Any DR	Total	No DR	42005		Drinking status * Any DR	Chi-Square	16.9748	<0.0001		Fresh fruits	28.6	3.3	100.0	Fresh fruits	200641526	-12.8592	<0.0001	<0.0001
Income			Dairy products	1.4	0.0	100.0	Geographical region * Any DR	Total	Any DR	8559		Nuts * Any DR	Chi-Square	36.986	<0.0001		Dairy products	1.4	0.0	100.0	Dairy products	214684361	-1.48037	0.0694	0.1388
<¥10000	14507	28.7	Red meat	42.9	14.3	100.0	Geographical region * Any DR	Total	Total	50564		Fresh juices * Any DR	Chi-Square	21.7554	<0.0001		Red meat	42.9	14.3	100.0	Red meat	210589377	-4.72506	<0.0001	<0.0001
¥10000-<¥20000	10049	19.9	Poultry	6.7	0.9	15.0	Setting * Any DR	Urban	No DR	22578	53.8						Poultry	6.7	1.0	15.7	Poultry	208153339	-6.71949	<0.0001	<0.0001
≥¥20000	13877	27.4	Seafood	6.7	0.8	25.7	Setting * Any DR	Urban	Any DR	4347	50.8						Seafood	7.1	0.8	28.6	Seafood	2.07498e+08	-7.25955	<0.0001	<0.0001
Unwilling to disclose	12131	24.0	Eggs	25.7	7.9	50.0	Setting * Any DR	Urban	Total	26925							Eggs	25.7	7.9	50.0	Eggs	215608604	-0.63923	0.2613	0.5227
							Setting * Any DR	Urban	No DR	19427	46.2					Yes	Age	57.8	51.8	64.7
History of DR							Setting * Any DR	Rural	Any DR	4212	49.2						Duration of diabetes	8.4	4.2	13.6
Yes	3033	6.0					Setting * Any DR	Rural	Total	23639							BMI	25.3	23.1	27.7
No	39423	78.3					Setting * Any DR	Total	No DR	42005							FPG	9.48	7.48	12.54
Unclear	7912	15.7					Setting * Any DR	Total	Any DR	8559							HbA1c	8.2	7.0	9.8
							Setting * Any DR	Total	Total	50564							SBP	139.3	126.0	154.3
Family history of diabetes							Educational levles * Any DR	Middle school or below	No DR	30916	73.6						DBP	80.0	72.3	87.7
Yes	20766	41.1					Educational levles * Any DR	Middle school or below	Any DR	6702	78.3						HDL-C	1.22	1.01	1.47
No	29798	58.9					Educational levles * Any DR	Middle school or below	Total	37618							LDL-C	3.00	2.37	3.69
							Educational levles * Any DR	High school and above	No DR	11089	26.4						TG	1.73	1.20	2.64
Glucose-lowering treatment							Educational levles * Any DR	High school and above	Any DR	1857	21.7						Refined grains	300	160	450
No	10831	21.4					Educational levles * Any DR	High school and above	Total	12946							Whole grains	14.3	1.7	50.0
Yes	39733	78.6					Educational levles * Any DR	Total	No DR	42005							Potatoes	8.6	0.5	28.6
							Educational levles * Any DR	Total	Any DR	8559							Soybean products	14.3	3.3	28.6
Antihypertensive treatment							Educational levles * Any DR	Total	Total	50564							Fresh vegetables	300	150	500
No	30808	60.9					Income * Any DR	<¥10000	No DR	11769	28.0						Fresh fruits	21.4	0.3	77.1
Yes	19755	39.1					Income * Any DR	<¥10000	Any DR	2738	32.0						Dairy products	0.0	0.0	85.7
							Income * Any DR	<¥10000	Total	14507							Red meat	40.0	12.9	100.0
Lipid-lowering treatment							Income * Any DR	¥10000-<¥20000	No DR	8317	19.8						Poultry	5.0	0.7	14.3
No	44327	87.7					Income * Any DR	¥10000-<¥20000	Any DR	1732	20.2						Seafood	6.7	0.4	21.4
Yes	6236	12.3					Income * Any DR	¥10000-<¥20000	Total	10049							Eggs	25.0	7.9	50.0
							Income * Any DR	≥¥20000	No DR	11878	28.3
HbA1c							Income * Any DR	≥¥20000	Any DR	1999	23.4
≥7.0 %	28308	56.0					Income * Any DR	≥¥20000	Total	13877
<7.0 %	22229	44.0					Income * Any DR	Unwilling to disclose	No DR	10041	23.9
							Income * Any DR	Unwilling to disclose	Any DR	2090	24.4
BP							Income * Any DR	Unwilling to disclose	Total	12131
≥130/80 mmHg	35490	70.2					Income * Any DR	Total	No DR	42005
<130/80 mmHg	15044	29.8					Income * Any DR	Total	Any DR	8559
							Income * Any DR	Total	Total	50564
LDL-C							History of DR * Any DR	Yes	No DR	1844	4.4
≥2.6 mmol/L	32819	65.1					History of DR * Any DR	Yes	Any DR	1189	14.0
<2.6 mmol/L	17628	34.9					History of DR * Any DR	Yes	Total	3033
							History of DR * Any DR	No	No DR	33336	79.7
Physical activity							History of DR * Any DR	No	Any DR	6087	71.5
<600 MET minutes/week	10787	21.3					History of DR * Any DR	No	Total	39423
≥600 MET minutes/week	39777	78.7					History of DR * Any DR	Unclear	No DR	6669	15.9
							History of DR * Any DR	Unclear	Any DR	1243	14.6
Smoking status							History of DR * Any DR	Unclear	Total	7912
Current smoker	11698	23.1					History of DR * Any DR	Total	No DR	41849
Never/Former smoker	38866	76.9					History of DR * Any DR	Total	Any DR	8519
							History of DR * Any DR	Total	Total	50368
Drinking status							Family history of diabetes * Any DR	Yes	No DR	16901	40.2
Current drinker	13811	27.3					Family history of diabetes * Any DR	Yes	Any DR	3865	45.2
Never/Former drinker	36753	72.7					Family history of diabetes * Any DR	Yes	Total	20766
							Family history of diabetes * Any DR	No	No DR	25104	59.8
Nuts							Family history of diabetes * Any DR	No	Any DR	4694	54.8
>0 g/day	34309	67.9					Family history of diabetes * Any DR	No	Total	29798
≤0 g/day	16255	32.2					Family history of diabetes * Any DR	Total	No DR	42005
							Family history of diabetes * Any DR	Total	Any DR	8559
Fresh juices							Family history of diabetes * Any DR	Total	Total	50564
>0 ml/day	3464	6.9					Glucose-lowering treatment * Any DR	No	No DR	9692	23.1
≤0ml/day	47100	93.2					Glucose-lowering treatment * Any DR	No	Any DR	1139	13.3
							Glucose-lowering treatment * Any DR	No	Total	10831
							Glucose-lowering treatment * Any DR	Yes	No DR	32313	76.9
							Glucose-lowering treatment * Any DR	Yes	Any DR	7420	86.7
							Glucose-lowering treatment * Any DR	Yes	Total	39733
							Glucose-lowering treatment * Any DR	Total	No DR	42005
							Glucose-lowering treatment * Any DR	Total	Any DR	8559
							Glucose-lowering treatment * Any DR	Total	Total	50564
							Antihypertensive treatment * Any DR	No	No DR	25673	61.1
							Antihypertensive treatment * Any DR	No	Any DR	5135	6
							Antihypertensive treatment * Any DR	No	Total	30808
							Antihypertensive treatment * Any DR	Yes	No DR	16331	38.9
							Antihypertensive treatment * Any DR	Yes	Any DR	3424	4
							Antihypertensive treatment * Any DR	Yes	Total	19755
							Antihypertensive treatment * Any DR	Total	No DR	42004
							Antihypertensive treatment * Any DR	Total	Any DR	8559
							Antihypertensive treatment * Any DR	Total	Total	50563
							Lipid-lowering treatment * Any DR	No	No DR	36790	87.6
							Lipid-lowering treatment * Any DR	No	Any DR	7537	88.1
							Lipid-lowering treatment * Any DR	No	Total	44327
							Lipid-lowering treatment * Any DR	Yes	No DR	5214	12.4
							Lipid-lowering treatment * Any DR	Yes	Any DR	1022	11.9
							Lipid-lowering treatment * Any DR	Yes	Total	6236
							Lipid-lowering treatment * Any DR	Total	No DR	42004
							Lipid-lowering treatment * Any DR	Total	Any DR	8559
							Lipid-lowering treatment * Any DR	Total	Total	50563
							HbA1c * Any DR	≥7.0 %	No DR	21826	52.0
							HbA1c * Any DR	≥7.0 %	Any DR	6482	75.8
							HbA1c * Any DR	≥7.0 %	Total	28308
							HbA1c * Any DR	<7.0 %	No DR	20156	48.0
							HbA1c * Any DR	<7.0 %	Any DR	2073	24.2
							HbA1c * Any DR	<7.0 %	Total	22229
							HbA1c * Any DR	Total	No DR	41982
							HbA1c * Any DR	Total	Any DR	8555
							HbA1c * Any DR	Total	Total	50537
							BP * Any DR	≥130/80 mmHg	No DR	29140	69.4
							BP * Any DR	≥130/80 mmHg	Any DR	6350	74.3
							BP * Any DR	≥130/80 mmHg	Total	35490
							BP * Any DR	<130/80 mmHg	No DR	12842	30.6
							BP * Any DR	<130/80 mmHg	Any DR	2202	25.7
							BP * Any DR	<130/80 mmHg	Total	15044
							BP * Any DR	Total	No DR	41982
							BP * Any DR	Total	Any DR	8552
							BP * Any DR	Total	Total	50534
							LDLC * Any DR	≥2.6 mmol/L	No DR	27116	64.7
							LDLC * Any DR	≥2.6 mmol/L	Any DR	5703	66.8
							LDLC * Any DR	≥2.6 mmol/L	Total	32819
							LDLC * Any DR	<2.6 mmol/L	No DR	14790	35.3
							LDLC * Any DR	<2.6 mmol/L	Any DR	2838	33.2
							LDLC * Any DR	<2.6 mmol/L	Total	17628
							LDLC * Any DR	Total	No DR	41906
							LDLC * Any DR	Total	Any DR	8541
							LDLC * Any DR	Total	Total	50447
							Physical_activity * Any DR	<600 MET minutes/week	No DR	8762	20.9
							Physical_activity * Any DR	<600 MET minutes/week	Any DR	2025	23.7
							Physical_activity * Any DR	<600 MET minutes/week	Total	10787
							Physical_activity * Any DR	≥600 MET minutes/week	No DR	33243	79.1
							Physical_activity * Any DR	≥600 MET minutes/week	Any DR	6534	76.3
							Physical_activity * Any DR	≥600 MET minutes/week	Total	39777
							Physical_activity * Any DR	Total	No DR	42005
							Physical_activity * Any DR	Total	Any DR	8559
							Physical_activity * Any DR	Total	Total	50564
							Smoking status * Any DR	Current smoker	No DR	9787	23.3
							Smoking status * Any DR	Current smoker	Any DR	1911	22.3
							Smoking status * Any DR	Current smoker	Total	11698
							Smoking status * Any DR	Never/Former smoker	No DR	32218	76.7
							Smoking status * Any DR	Never/Former smoker	Any DR	6648	77.7
							Smoking status * Any DR	Never/Former smoker	Total	38866
							Smoking status * Any DR	Total	No DR	42005
							Smoking status * Any DR	Total	Any DR	8559
							Smoking status * Any DR	Total	Total	50564
							Drinking status * Any DR	Current drinker	No DR	11628	27.7
							Drinking status * Any DR	Current drinker	Any DR	2183	25.5
							Drinking status * Any DR	Current drinker	Total	13811
							Drinking status * Any DR	Never/Former drinker	No DR	30377	72.3
							Drinking status * Any DR	Never/Former drinker	Any DR	6376	74.5
							Drinking status * Any DR	Never/Former drinker	Total	36753
							Drinking status * Any DR	Total	No DR	42005
							Drinking status * Any DR	Total	Any DR	8559
							Drinking status * Any DR	Total	Total	50564
							Nuts * Any DR	>0 g/day	No DR	28741	68.4
							Nuts * Any DR	>0 g/day	Any DR	5568	65.1
							Nuts * Any DR	>0 g/day	Total	34309
							Nuts * Any DR	≤0 g/day	No DR	13264	31.6
							Nuts * Any DR	≤0 g/day	Any DR	2991	34.9
							Nuts * Any DR	≤0 g/day	Total	16255
							Nuts * Any DR	Total	No DR	42005
							Nuts * Any DR	Total	Any DR	8559
							Nuts * Any DR	Total	Total	50564
							Fresh juices * Any DR	>0 ml/day	No DR	2977	7.1
							Fresh juices * Any DR	>0 ml/day	Any DR	487	5.7
							Fresh juices * Any DR	>0 ml/day	Total	3464
							Fresh juices * Any DR	≤0ml/day	No DR	39028	92.9
							Fresh juices * Any DR	≤0ml/day	Any DR	8072	94.3
							Fresh juices * Any DR	≤0ml/day	Total	47100
							Fresh juices * Any DR	Total	No DR	42005
							Fresh juices * Any DR	Total	Any DR	8559
							Fresh juices * Any DR	Total	Total	50564
Any DR=any diabetic retinopathy. VTDR=vision-threatening diabetic retinopathy. BMI=body-mass index. FPG=fasting plasma glucose. HbA1c=hemoglobin A1c. SBP=systolic blood pressure. DBP=diastolic blood pressure. HDL-C=high-density lipoprotein cholesterol. LDL-C=low-density lipoprotein cholesterol.TG=triglycerides. BP=blood pressure. MET=metabolic equivalents.
p value was calculated using the Wilcoxon rank test for continuous variables, and the Chi-Square test for categorical variables.
The Northern region includes Beijing, Tianjin, Hebei, Shanxi, Inner Mongolia, Liaoning, Jilin, Heilongjiang, Shandong, Henan, Shaanxi, Gansu, Qinghai, Ningxia, and Xinjiang; the Southern region includes Shanghai, Jiangsu, Zhejiang, Anhui, Fujian, Jiangxi, Hubei, Hunan, Guangdong, Guangxi, Hainan, Chongqing, Sichuan, Guizhou, Yunnan, and Tibet.
Glucose-lowering treatment included oral agent therapy and/or insulin therapy. Antihypertensive treatment included angiotensin-converting enzyme inhibitor, angiotensin receptor blocker, aldosterone, β-blocker, α-blocker, diuretic, calcium antagonist, and others. Lipid-lowering treatment included statin, fibrate, and others.
MET was calculated according to a total of moderate- and vigorous-intensity physical activity (moderate MET value was equal to 4.0, and vigorous MET value was equal to 8.0) for work, in-transit, and leisure time throughout a week.

## Sheet:  Table 2
Table 2: Weighted prevalence of any DR and VTDR among Chinese adults with diabetes by demographic factors and diabetes duration.
Prevalence											p for difference			p for trend
Table	Row variable classification	Column variable classification	Frequency	Weigted Frequency	Percent	Lower CI	Upper CI	Column percent	Column lower CI	Column upper CI	Table	Label1	P for difference	Table	Estimate	Standard Error	Wald Chi-Square	Pr > Chi-Square
Sex * Any DR	Male	No any DR	20721	55343972	46.2	45.4	47.1	83.4	82.4	84.3	Sex * Any DR	Rao-Scott Chi-Square	2.1253	Age * Any DR	-0.0132332	0.00321125	16.9816	<0.0001
Sex * Any DR	Male	Any DR	4395	11037776	9.2	8.7	9.8	16.6	15.7	17.6	Sex * Any DR	Pr > ChiSq	0.1449	Diabetes duration * Any DR	-0.0931668	0.0033923	754.284	<0.0001
Sex * Any DR	Male	Total	25116	66381748	55.4	54.7	56.2	100.0			Geographical region * Any DR	Rao-Scott Chi-Square	15.070	Age * VTDR	-0.00640314	0.00507109	1.59435	0.2081
Sex * Any DR	Female	No any DR	21284	44938283	37.5	36.7	38.3	84.2	83.0	85.4	Geographical region * Any DR	Pr > ChiSq	0.0001	Diabetes duration * VTDR	-0.118336	0.00546447	468.96	<0.0001
Sex * Any DR	Female	Any DR	4164	8429162	7.0	6.5	7.6	15.8	14.6	17.0	Setting * Any DR	Rao-Scott Chi-Square	1.1046
Sex * Any DR	Female	Total	25448	53367445	44.6	43.8	45.3	100.0			Setting * Any DR	Pr > ChiSq	0.2933
Sex * Any DR	Total	No any DR	42005	100282255	83.7	82.8	84.7				Gender * VTDR	Rao-Scott Chi-Square	0.1639
Sex * Any DR	Total	Any DR	8559	19466938	16.3	15.3	17.2				Gender * VTDR	Pr > ChiSq	0.6856
Sex * Any DR	Total	Total	50564	119749193	100.0						Geographical region * VTDR	Rao-Scott Chi-Square	25.6481
Age * Any DR	18-<45 y	No any DR	6073	30692720	25.6	24.2	27.1	87.1	85.4	88.9	Geographical region * VTDR	Pr > ChiSq	<0.0001
Age * Any DR	18-<45 y	Any DR	958	4532069	3.8	3.3	4.3	12.9	11.1	14.6	Setting * VTDR	Rao-Scott Chi-Square	0.0093
Age * Any DR	18-<45 y	Total	7031	35224789	29.4	28.1	30.8	100.0			Setting * VTDR	Pr > ChiSq	0.9231
Age * Any DR	45-<60 y	No any DR	18813	38098034	31.8	31.1	32.5	82.0	80.8	83.2
Age * Any DR	45-<60 y	Any DR	4067	8363629	7.0	6.5	7.5	18.0	16.8	19.2
Age * Any DR	45-<60 y	Total	22880	46461663	38.8	38.0	39.6	100.0
Age * Any DR	≥60 y	No any DR	17119	31491501	26.3	25.6	27.0	82.7	81.7	83.8
Age * Any DR	≥60 y	Any DR	3534	6571240	5.5	5.1	5.8	17.3	16.2	18.3
Age * Any DR	≥60 y	Total	20653	38062741	31.8	31.1	32.5	100.0
Age * Any DR	Total	No any DR	42005	100282255	83.7	82.8	84.7
Age * Any DR	Total	Any DR	8559	19466938	16.3	15.3	17.2
Age * Any DR	Total	Total	50564	119749193	100.0
Geographical region * Any DR	North	No any DR	20106	49774425	41.6	39.6	43.5	81.9	80.4	83.4
Geographical region * Any DR	North	Any DR	4756	10985002	9.2	8.4	10.0	18.1	16.6	19.6
Geographical region * Any DR	North	Total	24862	60759427	50.7	48.8	52.7	100.0
Geographical region * Any DR	South	No any DR	21899	50507830	42.2	40.4	44.0	85.6	84.5	86.7
Geographical region * Any DR	South	Any DR	3803	8481936	7.1	6.5	7.7	14.4	13.3	15.5
Geographical region * Any DR	South	Total	25702	58989766	49.3	47.3	51.2	100.0
Geographical region * Any DR	Total	No any DR	42005	100282255	83.7	82.8	84.7
Geographical region * Any DR	Total	Any DR	8559	19466938	16.3	15.3	17.2
Geographical region * Any DR	Total	Total	50564	119749193	100.0
Setting * Any DR	Urban	No any DR	22578	44723152	37.3	29.8	44.9	84.5	82.8	86.2
Setting * Any DR	Urban	Any DR	4347	8201673	6.8	5.3	8.4	15.5	13.8	17.2
Setting * Any DR	Urban	Total	26925	52924825	44.2	35.3	53.1	100.0
Setting * Any DR	Urban	No any DR	19427	55559103	46.4	38.9	53.9	83.1	81.7	84.6
Setting * Any DR	Rural	Any DR	4212	11265265	9.4	7.7	11.1	16.9	15.4	18.3
Setting * Any DR	Rural	Total	23639	66824368	55.8	46.9	64.7	100.0
Setting * Any DR	Total	No any DR	42005	100282255	83.7	82.8	84.7
Setting * Any DR	Total	Any DR	8559	19466938	16.3	15.3	17.2
Setting * Any DR	Total	Total	50564	119749193	100.0
Diabetes duration * Any DR	<1 y	No any DR	4196	12600197	10.5	9.6	11.4	91.8	90.3	93.3
Diabetes duration * Any DR	<1 y	Any DR	414	1122091	0.94	0.76	1.1	8.2	6.7	9.7
Diabetes duration * Any DR	<1 y	Total	4610	13722287	11.5	10.5	12.4	100.0
Diabetes duration * Any DR	1-<10 y	No any DR	28528	68503442	57.2	56.2	58.2	86.5	85.6	87.4
Diabetes duration * Any DR	1-<10 y	Any DR	4475	10677456	8.9	8.3	9.6	13.5	12.6	14.4
Diabetes duration * Any DR	1-<10 y	Total	33003	79180898	66.1	65.1	67.1	100.0
Diabetes duration * Any DR	10-<20 y	No any DR	8158	17126387	14.3	13.6	15.0	72.9	71.1	74.6
Diabetes duration * Any DR	10-<20 y	Any DR	2985	6376987	5.3	4.9	5.7	27.1	25.4	28.9
Diabetes duration * Any DR	10-<20 y	Total	11143	23503373	19.6	18.8	20.5	100.0
Diabetes duration * Any DR	≥20 y	No any DR	1123	2052230	1.7	1.5	1.9	61.4	58.6	64.2
Diabetes duration * Any DR	≥20 y	Any DR	685	1290404	1.1	0.96	1.2	38.6	35.8	41.4
Diabetes duration * Any DR	≥20 y	Total	1808	3342634	2.8	2.6	3.0	100.0
Diabetes duration * Any DR	Total	No any DR	42005	100282255	83.7	82.8	84.7
Diabetes duration * Any DR	Total	Any DR	8559	19466938	16.3	15.3	17.2
Diabetes duration * Any DR	Total	Total	50564	119749193	100.0
Gender * DR	Male	No DR	20739	55384823	46.3	45.4	47.1	83.4	82.5	84.4
Gender * DR	Male	DR	4377	10996925	9.2	8.6	9.7	16.6	15.6	17.5
Gender * DR	Male	Total	25116	66381748	55.4	54.7	56.2	100.0
Gender * DR	Female	No DR	21296	44957186	37.5	36.7	38.3	84.2	83.0	85.4
Gender * DR	Female	DR	4152	8410259	7.0	6.5	7.6	15.8	14.6	17.0
Gender * DR	Female	Total	25448	53367445	44.6	43.8	45.3	100.0
Gender * DR	Total	No DR	42035	100342009	83.8	82.9	84.7
Gender * DR	Total	DR	8529	19407184	16.2	15.3	17.1
Gender * DR	Total	Total	50564	119749193	100.0
Age * DR	18-<45 y	No DR	6077	30707984	25.6	24.2	27.1	87.2	85.4	88.9
Age * DR	18-<45 y	DR	954	4516805	3.8	3.3	4.2	12.8	11.1	14.6
Age * DR	18-<45 y	Total	7031	35224789	29.4	28.1	30.8	100.0
Age * DR	45-<60 y	No DR	18824	38116979	31.8	31.1	32.5	82.0	80.9	83.2
Age * DR	45-<60 y	DR	4056	8344684	7.0	6.5	7.5	18.0	16.8	19.1
Age * DR	45-<60 y	Total	22880	46461663	38.8	38.0	39.6	100.0
Age * DR	≥60 y	No DR	17134	31517046	26.3	25.6	27.0	82.8	81.8	83.8
Age * DR	≥60 y	DR	3519	6545695	5.5	5.1	5.8	17.2	16.2	18.2
Age * DR	≥60 y	Total	20653	38062741	31.8	31.1	32.5	100.0
Age * DR	Total	No DR	42035	100342009	83.8	82.9	84.7
Age * DR	Total	DR	8529	19407184	16.2	15.3	17.1
Age * DR	Total	Total	50564	119749193	100.0
Geographical region * DR	North	No DR	20120	49804199	41.6	39.7	43.5	82.0	80.5	83.5
Geographical region * DR	North	DR	4742	10955228	9.1	8.4	9.9	18.0	16.5	19.5
Geographical region * DR	North	Total	24862	60759427	50.7	48.8	52.7	100.0
Geographical region * DR	South	No DR	21915	50537811	42.2	40.4	44.0	85.7	84.6	86.8
Geographical region * DR	South	DR	3787	8451955	7.1	6.5	7.7	14.3	13.2	15.4
Geographical region * DR	South	Total	25702	58989766	49.3	47.3	51.2	100.0
Geographical region * DR	Total	No DR	42035	100342009	83.8	82.9	84.7
Geographical region * DR	Total	DR	8529	19407184	16.2	15.3	17.1
Geographical region * DR	Total	Total	50564	119749193	100.0
Setting * DR	Urban	No DR	22595	44753858	37.4	29.8	44.9	84.6	82.9	86.2
Setting * DR	Urban	DR	4330	8170967	6.8	5.2	8.4	15.4	13.8	17.1
Setting * DR	Urban	Total	26925	52924825	44.2	35.3	53.1	100.0
Setting * DR	Rural	No DR	19440	55588151	46.4	38.9	53.9	83.2	81.7	84.7
Setting * DR	Rural	DR	4199	11236217	9.4	7.7	11.0	16.8	15.3	18.3
Setting * DR	Rural	Total	23639	66824368	55.8	46.9	64.7	100.0
Setting * DR	Total	No DR	42035	100342009	83.8	82.9	84.7
Setting * DR	Total	DR	8529	19407184	16.2	15.3	17.1
Setting * DR	Total	Total	50564	119749193	100.0
Diabetes duration * DR	<1 y	No DR	4199	12606496	10.5	9.6	11.5	91.9	90.4	93.4
Diabetes duration * DR	<1 y	DR	411	1115791	0.93	0.76	1.1	8.1	6.6	9.6
Diabetes duration * DR	<1 y	Total	4610	13722287	11.5	10.5	12.4	100.0
Diabetes duration * DR	1-<10 y	No DR	28546	68543524	57.2	56.2	58.3	86.6	85.6	87.5
Diabetes duration * DR	1-<10 y	DR	4457	10637374	8.9	8.2	9.5	13.4	12.5	14.4
Diabetes duration * DR	1-<10 y	Total	33003	79180898	66.1	65.1	67.1	100.0
Diabetes duration * DR	10-<20 y	No DR	8165	17137365	14.3	13.6	15.1	72.9	71.2	74.6
Diabetes duration * DR	10-<20 y	DR	2978	6366008	5.3	4.9	5.7	27.1	25.4	28.8
Diabetes duration * DR	10-<20 y	Total	11143	23503373	19.6	18.8	20.5	100.0
Diabetes duration * DR	≥20 y	No DR	1125	2054624	1.7	1.5	1.9	61.5	58.7	64.3
Diabetes duration * DR	≥20 y	DR	683	1288010	1.1	0.96	1.2	38.5	35.7	41.3
Diabetes duration * DR	≥20 y	Total	1808	3342634	2.8	2.6	3.0	100.0
Diabetes duration * DR	Total	No DR	42035	100342009	83.8	82.9	84.7
Diabetes duration * DR	Total	DR	8529	19407184	16.2	15.3	17.1
Diabetes duration * DR	Total	Total	50564	119749193	100.0
Gender * DME	Male	No DME	24906	65900875	55.0	54.2	55.8	99.3	99.2	99.4
Gender * DME	Male	DME	210	480873	0.40	0.33	0.47	0.72	0.60	0.85
Gender * DME	Male	Total	25116	66381748	55.4	54.7	56.2	100.0
Gender * DME	Female	No DME	25227	52954567	44.2	43.4	45.0	99.2	99.1	99.4
Gender * DME	Female	DME	221	412878	0.34	0.29	0.40	0.77	0.64	0.90
Gender * DME	Female	Total	25448	53367445	44.6	43.8	45.3	100.0
Gender * DME	Total	No DME	50133	118855443	99.3	99.1	99.4
Gender * DME	Total	DME	431	893750	0.75	0.64	0.86
Gender * DME	Total	Total	50564	119749193	100.0
Age * DME	18-<45 y	No DME	6992	35086818	29.3	28.0	30.6	99.6	99.5	99.7
Age * DME	18-<45 y	DME	39	137971	0.12	0.08	0.15	0.39	0.27	0.52
Age * DME	18-<45 y	Total	7031	35224789	29.4	28.1	30.8	100.0
Age * DME	45-<60 y	No DME	22677	46046567	38.5	37.7	39.2	99.1	98.9	99.3
Age * DME	45-<60 y	DME	203	415096	0.35	0.28	0.41	0.89	0.72	1.1
Age * DME	45-<60 y	Total	22880	46461663	38.8	38.0	39.6	100.0
Age * DME	≥60 y	No DME	20464	37722058	31.5	30.8	32.2	99.1	98.9	99.3
Age * DME	≥60 y	DME	189	340683	0.28	0.23	0.33	0.90	0.74	1.1
Age * DME	≥60 y	Total	20653	38062741	31.8	31.1	32.5	100.0
Age * DME	Total	No DME	50133	118855443	99.3	99.1	99.4
Age * DME	Total	DME	431	893750	0.75	0.64	0.86
Age * DME	Total	Total	50564	119749193	100.0
Geographical region * DME	North	No DME	24591	60199712	50.3	48.3	52.2	99.1	98.9	99.2
Geographical region * DME	North	DME	271	559715	0.47	0.39	0.55	0.92	0.77	1.1
Geographical region * DME	North	Total	24862	60759427	50.7	48.8	52.7	100.0
Geographical region * DME	South	No DME	25542	58655731	49.0	47.0	51.0	99.4	99.3	99.6
Geographical region * DME	South	DME	160	334035	0.28	0.20	0.36	0.57	0.41	0.73
Geographical region * DME	South	Total	25702	58989766	49.3	47.3	51.2	100.0
Geographical region * DME	Total	No DME	50133	118855443	99.3	99.1	99.4
Geographical region * DME	Total	DME	431	893750	0.75	0.64	0.86
Geographical region * DME	Total	Total	50564	119749193	100.0
Setting * DME	Urban	No DME	26706	52537892	43.9	35.0	52.7	99.3	99.1	99.4
Setting * DME	Urban	DME	219	386933	0.32	0.22	0.42	0.73	0.58	0.88
Setting * DME	Urban	Total	26925	52924825	44.2	35.3	53.1	100.0
Setting * DME	Rural	No DME	23427	66317551	55.4	46.5	64.2	99.2	99.1	99.4
Setting * DME	Rural	DME	212	506817	0.42	0.29	0.56	0.76	0.57	0.95
Setting * DME	Rural	Total	23639	66824368	55.8	46.9	64.7	100.0
Setting * DME	Total	No DME	50133	118855443	99.3	99.1	99.4
Setting * DME	Total	DME	431	893750	0.75	0.64	0.86
Setting * DME	Total	Total	50564	119749193	100.0
Diabetes duration * DME	<1 y	No DME	4596	13688582	11.4	10.5	12.4	99.8	99.6	99.9
Diabetes duration * DME	<1 y	DME	14	33705	0.03	0.01	0.04	0.25	0.11	0.38
Diabetes duration * DME	<1 y	Total	4610	13722287	11.5	10.5	12.4	100.0
Diabetes duration * DME	1-<10 y	No DME	32809	78755907	65.8	64.8	66.8	99.5	99.4	99.6
Diabetes duration * DME	1-<10 y	DME	194	424991	0.35	0.29	0.42	0.54	0.44	0.63
Diabetes duration * DME	1-<10 y	Total	33003	79180898	66.1	65.1	67.1	100.0
Diabetes duration * DME	10-<20 y	No DME	10960	23138586	19.3	18.5	20.2	98.4	98.1	98.8
Diabetes duration * DME	10-<20 y	DME	183	364788	0.30	0.25	0.36	1.6	1.2	1.9
Diabetes duration * DME	10-<20 y	Total	11143	23503373	19.6	18.8	20.5	100.0
Diabetes duration * DME	≥20 y	No DME	1768	3272368	2.7	2.5	3.0	97.9	97.3	98.5
Diabetes duration * DME	≥20 y	DME	40	70266	0.06	0.04	0.08	2.1	1.5	2.7
Diabetes duration * DME	≥20 y	Total	1808	3342634	2.8	2.6	3.0	100.0
Diabetes duration * DME	Total	No DME	50133	118855443	99.3	99.1	99.4
Diabetes duration * DME	Total	DME	431	893750	0.75	0.64	0.86
Diabetes duration * DME	Total	Total	50564	119749193	100.0
Gender * VTDR	Male	No VTDR	24254	64239795	53.6	52.9	54.4	96.8	96.5	97.1
Gender * VTDR	Male	VTDR	862	2141953	1.8	1.6	2.0	3.2	2.9	3.5
Gender * VTDR	Male	Total	25116	66381748	55.4	54.7	56.2	100.0
Gender * VTDR	Female	No VTDR	24637	51695115	43.2	42.4	44.0	96.9	96.5	97.3
Gender * VTDR	Female	VTDR	811	1672330	1.4	1.2	1.6	3.1	2.7	3.5
Gender * VTDR	Female	Total	25448	53367445	44.6	43.8	45.3	100.0
Gender * VTDR	Total	No VTDR	48891	115934910	96.8	96.5	97.1
Gender * VTDR	Total	VTDR	1673	3814283	3.2	2.9	3.5
Gender * VTDR	Total	Total	50564	119749193	100.0
Age * VTDR	18-<45 y	No VTDR	6827	34278004	28.6	27.3	30.0	97.3	96.7	98.0
Age * VTDR	18-<45 y	VTDR	204	946785	0.79	0.61	0.98	2.7	2.0	3.3
Age * VTDR	18-<45 y	Total	7031	35224789	29.4	28.1	30.8	100.0
Age * VTDR	45-<60 y	No VTDR	22065	44796361	37.4	36.7	38.1	96.4	96.1	96.7
Age * VTDR	45-<60 y	VTDR	815	1665302	1.4	1.3	1.5	3.6	3.3	3.9
Age * VTDR	45-<60 y	Total	22880	46461663	38.8	38.0	39.6	100.0
Age * VTDR	≥60 y	No VTDR	19999	36860545	30.8	30.1	31.5	96.8	96.5	97.2
Age * VTDR	≥60 y	VTDR	654	1202196	1.0	0.90	1.1	3.2	2.8	3.5
Age * VTDR	≥60 y	Total	20653	38062741	31.8	31.1	32.5	100.0
Age * VTDR	Total	No VTDR	48891	115934910	96.8	96.5	97.1
Age * VTDR	Total	VTDR	1673	3814283	3.2	2.9	3.5
Age * VTDR	Total	Total	50564	119749193	100.0
Geographical region * VTDR	North	No VTDR	23875	58426769	48.8	46.8	50.8	96.2	95.7	96.6
Geographical region * VTDR	North	VTDR	987	2332658	1.9	1.7	2.2	3.8	3.4	4.3
Geographical region * VTDR	North	Total	24862	60759427	50.7	48.8	52.7	100.0
Geographical region * VTDR	South	No VTDR	25016	57508141	48.0	46.1	50.0	97.5	97.2	97.8
Geographical region * VTDR	South	VTDR	686	1481625	1.2	1.1	1.4	2.5	2.2	2.8
Geographical region * VTDR	South	Total	25702	58989766	49.3	47.3	51.2	100.0
Geographical region * VTDR	Total	No VTDR	48891	115934910	96.8	96.5	97.1
Geographical region * VTDR	Total	VTDR	1673	3814283	3.2	2.9	3.5
Geographical region * VTDR	Total	Total	50564	119749193	100.0
Setting * VTDR	Urban	No VTDR	26076	51228440	42.8	34.2	51.4	96.8	96.3	97.3
Setting * VTDR	Urban	VTDR	849	1696385	1.4	1.0	1.8	3.2	2.7	3.7
Setting * VTDR	Urban	Total	26925	52924825	44.2	35.3	53.1	100.0
Setting * VTDR	Rural	No VTDR	22815	64706470	54.0	45.4	62.7	96.8	96.4	97.2
Setting * VTDR	Rural	VTDR	824	2117898	1.8	1.4	2.1	3.2	2.8	3.6
Setting * VTDR	Rural	Total	23639	66824368	55.8	46.9	64.7	100.0
Setting * VTDR	Total	No VTDR	48891	115934910	96.8	96.5	97.1
Setting * VTDR	Total	VTDR	1673	3814283	3.2	2.9	3.5
Setting * VTDR	Total	Total	50564	119749193	100.0
Diabetes duration * VTDR	<1 y	No VTDR	4561	13551640	11.3	10.4	12.3	98.8	98.0	99.5
Diabetes duration * VTDR	<1 y	VTDR	49	170647	0.14	0.06	0.23	1.2	0.49	2.0
Diabetes duration * VTDR	<1 y	Total	4610	13722287	11.5	10.5	12.4	100.0
Diabetes duration * VTDR	1-<10 y	No VTDR	32330	77484687	64.7	63.7	65.7	97.9	97.6	98.2
Diabetes duration * VTDR	1-<10 y	VTDR	673	1696211	1.4	1.2	1.6	2.1	1.8	2.4
Diabetes duration * VTDR	1-<10 y	Total	33003	79180898	66.1	65.1	67.1	100.0
Diabetes duration * VTDR	10-<20 y	No VTDR	10425	22015761	18.4	17.5	19.2	93.7	93.0	94.4
Diabetes duration * VTDR	10-<20 y	VTDR	718	1487612	1.2	1.1	1.4	6.3	5.6	7.0
Diabetes duration * VTDR	10-<20 y	Total	11143	23503373	19.6	18.8	20.5	100.0
Diabetes duration * VTDR	≥20 y	No VTDR	1575	2882822	2.4	2.2	2.6	86.2	84.4	88.1
Diabetes duration * VTDR	≥20 y	VTDR	233	459812	0.38	0.32	0.45	13.8	11.9	15.6
Diabetes duration * VTDR	≥20 y	Total	1808	3342634	2.8	2.6	3.0	100.0
Diabetes duration * VTDR	Total	No VTDR	48891	115934910	96.8	96.5	97.1
Diabetes duration * VTDR	Total	VTDR	1673	3814283	3.2	2.9	3.5
Diabetes duration * VTDR	Total	Total	50564	119749193	100.0
Gender * DR severity	Male	No DR	20739	55384823	46.3	45.4	47.1	83.4	82.5	84.4
Gender * DR severity	Male	Mild NPDR	1005	2474486	2.1	1.8	2.3	3.7	3.3	4.2
Gender * DR severity	Male	Moderate NPDR	2566	6498314	5.4	5.1	5.8	9.8	9.2	10.4
Gender * DR severity	Male	severe NPDR	664	1632776	1.4	1.2	1.5	2.5	2.2	2.7
Gender * DR severity	Male	PDR	142	391349	0.33	0.27	0.38	0.59	0.49	0.69
Gender * DR severity	Male	Total	25116	66381748	55.4	54.7	56.2	100.0
Gender * DR severity	Female	No DR	21296	44957186	37.5	36.7	38.3	84.2	83.0	85.4
Gender * DR severity	Female	Mild NPDR	962	2018074	1.7	1.4	1.9	3.8	3.2	4.3
Gender * DR severity	Female	Moderate NPDR	2456	4867163	4.1	3.7	4.4	9.1	8.3	9.9
Gender * DR severity	Female	severe NPDR	581	1150615	0.96	0.83	1.1	2.2	1.9	2.5
Gender * DR severity	Female	PDR	153	374407	0.31	0.23	0.39	0.70	0.52	0.88
Gender * DR severity	Female	Total	25448	53367445	44.6	43.8	45.3	100.0
Gender * DR severity	Total	No DR	42035	100342009	83.8	82.9	84.7
Gender * DR severity	Total	Mild NPDR	1967	4492560	3.8	3.3	4.2
Gender * DR severity	Total	Moderate NPDR	5022	11365477	9.5	8.9	10.1
Gender * DR severity	Total	severe NPDR	1245	2783391	2.3	2.1	2.6
Gender * DR severity	Total	PDR	295	765756	0.64	0.55	0.73
Gender * DR severity	Total	Total	50564	119749193	100.0
Age * DR severity	18-<45 y	No DR	6077	30707984	25.6	24.2	27.1	87.2	85.4	88.9
Age * DR severity	18-<45 y	Mild NPDR	221	1056787	0.88	0.65	1.1	3.0	2.2	3.8
Age * DR severity	18-<45 y	Moderate NPDR	539	2549671	2.1	1.8	2.5	7.2	6.0	8.5
Age * DR severity	18-<45 y	severe NPDR	129	598023	0.50	0.35	0.65	1.7	1.2	2.2
Age * DR severity	18-<45 y	PDR	65	312324	0.26	0.17	0.35	0.89	0.59	1.2
Age * DR severity	18-<45 y	Total	7031	35224789	29.4	28.1	30.8	100.0
Age * DR severity	45-<60 y	No DR	18824	38116979	31.8	31.1	32.5	82.0	80.9	83.2
Age * DR severity	45-<60 y	Mild NPDR	832	1714506	1.4	1.2	1.6	3.7	3.2	4.2
Age * DR severity	45-<60 y	Moderate NPDR	2473	5087147	4.2	4.0	4.5	10.9	10.3	11.6
Age * DR severity	45-<60 y	severe NPDR	610	1253655	1.0	0.93	1.2	2.7	2.4	3.0
Age * DR severity	45-<60 y	PDR	141	289376	0.24	0.20	0.28	0.62	0.52	0.73
Age * DR severity	45-<60 y	Total	22880	46461663	38.8	38.0	39.6	100.0
Age * DR severity	≥60 y	No DR	17134	31517046	26.3	25.6	27.0	82.8	81.8	83.8
Age * DR severity	≥60 y	Mild NPDR	914	1721267	1.4	1.3	1.6	4.5	4.0	5.0
Age * DR severity	≥60 y	Moderate NPDR	2010	3728659	3.1	2.9	3.3	9.8	9.1	10.5
Age * DR severity	≥60 y	severe NPDR	506	931713	0.78	0.69	0.87	2.4	2.2	2.7
Age * DR severity	≥60 y	PDR	89	164056	0.14	0.11	0.16	0.43	0.35	0.52
Age * DR severity	≥60 y	Total	20653	38062741	31.8	31.1	32.5	100.0
Age * DR severity	Total	No DR	42035	100342009	83.8	82.9	84.7
Age * DR severity	Total	Mild NPDR	1967	4492560	3.8	3.3	4.2
Age * DR severity	Total	Moderate NPDR	5022	11365477	9.5	8.9	10.1
Age * DR severity	Total	severe NPDR	1245	2783391	2.3	2.1	2.6
Age * DR severity	Total	PDR	295	765756	0.64	0.55	0.73
Age * DR severity	Total	Total	50564	119749193	100.0
Geographical region * DR severity	North	No DR	20120	49804199	41.6	39.7	43.5	82.0	80.5	83.5
Geographical region * DR severity	North	Mild NPDR	1059	2487618	2.1	1.7	2.4	4.1	3.4	4.8
Geographical region * DR severity	North	Moderate NPDR	2789	6311537	5.3	4.8	5.8	10.4	9.5	11.3
Geographical region * DR severity	North	severe NPDR	725	1696433	1.4	1.2	1.6	2.8	2.4	3.2
Geographical region * DR severity	North	PDR	169	459641	0.38	0.31	0.46	0.76	0.61	0.90
Geographical region * DR severity	North	Total	24862	60759427	50.7	48.8	52.7	100.0
Geographical region * DR severity	South	No DR	21915	50537811	42.2	40.4	44.0	85.7	84.6	86.8
Geographical region * DR severity	South	Mild NPDR	908	2004942	1.7	1.4	1.9	3.4	2.9	3.9
Geographical region * DR severity	South	Moderate NPDR	2233	5053940	4.2	3.8	4.6	8.6	7.8	9.3
Geographical region * DR severity	South	severe NPDR	520	1086959	0.91	0.79	1.0	1.8	1.6	2.1
Geographical region * DR severity	South	PDR	126	306114	0.26	0.21	0.30	0.52	0.42	0.62
Geographical region * DR severity	South	Total	25702	58989766	49.3	47.3	51.2	100.0
Geographical region * DR severity	Total	No DR	42035	100342009	83.8	82.9	84.7
Geographical region * DR severity	Total	Mild NPDR	1967	4492560	3.8	3.3	4.2
Geographical region * DR severity	Total	Moderate NPDR	5022	11365477	9.5	8.9	10.1
Geographical region * DR severity	Total	severe NPDR	1245	2783391	2.3	2.1	2.6
Geographical region * DR severity	Total	PDR	295	765756	0.64	0.55	0.73
Geographical region * DR severity	Total	Total	50564	119749193	100.0
Setting * DR severity	Urban	No DR	22595	44753858	37.4	29.8	44.9	84.6	82.9	86.2
Setting * DR severity	Urban	Mild NPDR	1047	1970627	1.6	1.2	2.1	3.7	3.1	4.3
Setting * DR severity	Urban	Moderate NPDR	2495	4599833	3.8	2.9	4.7	8.7	7.7	9.6
Setting * DR severity	Urban	severe NPDR	635	1237969	1.0	0.75	1.3	2.3	1.9	2.8
Setting * DR severity	Urban	PDR	153	362538	0.30	0.20	0.40	0.69	0.52	0.85
Setting * DR severity	Urban	Total	26925	52924825	44.2	35.3	53.1	100.0
Setting * DR severity	Rural	No DR	19440	55588151	46.4	38.9	53.9	83.2	81.7	84.7
Setting * DR severity	Rural	Mild NPDR	920	2521933	2.1	1.6	2.6	3.8	3.1	4.5
Setting * DR severity	Rural	Moderate NPDR	2527	6765643	5.6	4.6	6.7	10.1	9.2	11.0
Setting * DR severity	Rural	severe NPDR	610	1545422	1.3	1.0	1.6	2.3	2.0	2.7
Setting * DR severity	Rural	PDR	142	403218	0.34	0.26	0.42	0.60	0.51	0.70
Setting * DR severity	Rural	Total	23639	66824368	55.8	46.9	64.7	100.0
Setting * DR severity	Total	No DR	42035	100342009	83.8	82.9	84.7
Setting * DR severity	Total	Mild NPDR	1967	4492560	3.8	3.3	4.2
Setting * DR severity	Total	Moderate NPDR	5022	11365477	9.5	8.9	10.1
Setting * DR severity	Total	severe NPDR	1245	2783391	2.3	2.1	2.6
Setting * DR severity	Total	PDR	295	765756	0.64	0.55	0.73
Setting * DR severity	Total	Total	50564	119749193	100.0
Diabetes duration * DR severity	<1 y	No DR	4199	12606496	10.5	9.6	11.5	91.9	90.4	93.4
Diabetes duration * DR severity	<1 y	Mild NPDR	155	406040	0.34	0.23	0.45	3.0	2.0	3.9
Diabetes duration * DR severity	<1 y	Moderate NPDR	208	541265	0.45	0.37	0.54	3.9	3.2	4.7
Diabetes duration * DR severity	<1 y	severe NPDR	39	136054	0.11	0.03	0.20	0.99	0.26	1.7
Diabetes duration * DR severity	<1 y	PDR	9	32431	0.03	0.01	0.04	0.24	0.09	0.38
Diabetes duration * DR severity	<1 y	Total	4610	13722287	11.5	10.5	12.4	100.0
Diabetes duration * DR severity	1-<10 y	No DR	28546	68543524	57.2	56.2	58.3	86.6	85.6	87.5
Diabetes duration * DR severity	1-<10 y	Mild NPDR	1206	2749224	2.3	2.0	2.6	3.5	3.0	3.9
Diabetes duration * DR severity	1-<10 y	Moderate NPDR	2642	6326071	5.3	4.9	5.7	8.0	7.4	8.6
Diabetes duration * DR severity	1-<10 y	severe NPDR	492	1205224	1.0	0.85	1.2	1.5	1.3	1.8
Diabetes duration * DR severity	1-<10 y	PDR	117	356854	0.30	0.21	0.39	0.45	0.32	0.58
Diabetes duration * DR severity	1-<10 y	Total	33003	79180898	66.1	65.1	67.1	100.0
Diabetes duration * DR severity	10-<20 y	No DR	8165	17137365	14.3	13.6	15.1	72.9	71.2	74.6
Diabetes duration * DR severity	10-<20 y	Mild NPDR	505	1142176	0.95	0.77	1.1	4.9	3.9	5.8
Diabetes duration * DR severity	10-<20 y	Moderate NPDR	1808	3838303	3.2	2.9	3.5	16.3	15.0	17.6
Diabetes duration * DR severity	10-<20 y	severe NPDR	542	1107603	0.92	0.81	1.0	4.7	4.1	5.3
Diabetes duration * DR severity	10-<20 y	PDR	123	277926	0.23	0.19	0.27	1.2	0.97	1.4
Diabetes duration * DR severity	10-<20 y	Total	11143	23503373	19.6	18.8	20.5	100.0
Diabetes duration * DR severity	≥20 y	No DR	1125	2054624	1.7	1.5	1.9	61.5	58.7	64.3
Diabetes duration * DR severity	≥20 y	Mild NPDR	101	195119	0.16	0.12	0.20	5.8	4.5	7.2
Diabetes duration * DR severity	≥20 y	Moderate NPDR	364	659838	0.55	0.48	0.62	19.7	17.6	21.8
Diabetes duration * DR severity	≥20 y	severe NPDR	172	334510	0.28	0.22	0.33	10.0	8.3	11.7
Diabetes duration * DR severity	≥20 y	PDR	46	98544	0.08	0.06	0.10	2.9	2.2	3.7
Diabetes duration * DR severity	≥20 y	Total	1808	3342634	2.8	2.6	3.0	100.0
Diabetes duration * DR severity	Total	No DR	42035	100342009	83.8	82.9	84.7
Diabetes duration * DR severity	Total	Mild NPDR	1967	4492560	3.8	3.3	4.2
Diabetes duration * DR severity	Total	Moderate NPDR	5022	11365477	9.5	8.9	10.1
Diabetes duration * DR severity	Total	severe NPDR	1245	2783391	2.3	2.1	2.6
Diabetes duration * DR severity	Total	PDR	295	765756	0.64	0.55	0.73
Diabetes duration * DR severity	Total	Total	50564	119749193	100.0
Gender * CSME	Male	No CSME	24959	66028663	55.1	54.4	55.9	99.5	99.4	99.6
Gender * CSME	Male	CSME	157	353085	0.29	0.24	0.35	0.53	0.44	0.63
Gender * CSME	Male	Total	25116	66381748	55.4	54.7	56.2	100.0
Gender * CSME	Female	No CSME	25294	53073595	44.3	43.5	45.1	99.4	99.3	99.6
Gender * CSME	Female	CSME	154	293850	0.25	0.20	0.29	0.55	0.44	0.66
Gender * CSME	Female	Total	25448	53367445	44.6	43.8	45.3	100.0
Gender * CSME	Total	No CSME	50253	119102258	99.5	99.4	99.5
Gender * CSME	Total	CSME	311	646935	0.54	0.45	0.63
Gender * CSME	Total	Total	50564	119749193	100.0
Age * CSME	18-<45 y	No CSME	7008	35138344	29.3	28.0	30.7	99.8	99.7	99.9
Age * CSME	18-<45 y	CSME	23	86445	0.07	0.04	0.10	0.25	0.15	0.35
Age * CSME	18-<45 y	Total	7031	35224789	29.4	28.1	30.8	100.0
Age * CSME	45-<60 y	No CSME	22724	46139404	38.5	37.8	39.3	99.3	99.2	99.4
Age * CSME	45-<60 y	CSME	156	322259	0.27	0.21	0.33	0.69	0.55	0.84
Age * CSME	45-<60 y	Total	22880	46461663	38.8	38.0	39.6	100.0
Age * CSME	≥60 y	No CSME	20521	37824510	31.6	30.9	32.3	99.4	99.2	99.5
Age * CSME	≥60 y	CSME	132	238231	0.20	0.16	0.24	0.63	0.49	0.76
Age * CSME	≥60 y	Total	20653	38062741	31.8	31.1	32.5	100.0
Age * CSME	Total	No CSME	50253	119102258	99.5	99.4	99.5
Age * CSME	Total	CSME	311	646935	0.54	0.45	0.63
Age * CSME	Total	Total	50564	119749193	100.0
Geographical region * CSME	North	No CSME	24658	60343428	50.4	48.4	52.4	99.3	99.2	99.4
Geographical region * CSME	North	CSME	204	415998	0.35	0.29	0.41	0.68	0.57	0.80
Geographical region * CSME	North	Total	24862	60759427	50.7	48.8	52.7	100.0
Geographical region * CSME	South	No CSME	25595	58758830	49.1	47.1	51.0	99.6	99.5	99.7
Geographical region * CSME	South	CSME	107	230937	0.19	0.13	0.25	0.39	0.27	0.51
Geographical region * CSME	South	Total	25702	58989766	49.3	47.3	51.2	100.0
Geographical region * CSME	Total	No CSME	50253	119102258	99.5	99.4	99.5
Geographical region * CSME	Total	CSME	311	646935	0.54	0.45	0.63
Geographical region * CSME	Total	Total	50564	119749193	100.0
Setting * CSME	Urban	No CSME	26772	52656012	44.0	35.1	52.8	99.5	99.4	99.6
Setting * CSME	Urban	CSME	153	268813	0.22	0.15	0.30	0.51	0.40	0.62
Setting * CSME	Urban	Total	26925	52924825	44.2	35.3	53.1	100.0
Setting * CSME	Rural	No CSME	23481	66446246	55.5	46.6	64.3	99.4	99.3	99.6
Setting * CSME	Rural	CSME	158	378122	0.32	0.21	0.42	0.57	0.42	0.71
Setting * CSME	Rural	Total	23639	66824368	55.8	46.9	64.7	100.0
Setting * CSME	Total	No CSME	50253	119102258	99.5	99.4	99.5
Setting * CSME	Total	CSME	311	646935	0.54	0.45	0.63
Setting * CSME	Total	Total	50564	119749193	100.0
Diabetes duration * CSME	<1 y	No CSME	4602	13698872	11.4	10.5	12.4	99.8	99.7	100.0
Diabetes duration * CSME	<1 y	CSME	8	23415	0.02	0.01	0.03	0.17	0.05	0.30
Diabetes duration * CSME	<1 y	Total	4610	13722287	11.5	10.5	12.4	100.0
Diabetes duration * CSME	1-<10 y	No CSME	32866	78881202	65.9	64.9	66.9	99.6	99.5	99.7
Diabetes duration * CSME	1-<10 y	CSME	137	299696	0.25	0.20	0.30	0.38	0.30	0.45
Diabetes duration * CSME	1-<10 y	Total	33003	79180898	66.1	65.1	67.1	100.0
Diabetes duration * CSME	10-<20 y	No CSME	11008	23232987	19.4	18.5	20.3	98.8	98.6	99.1
Diabetes duration * CSME	10-<20 y	CSME	135	270387	0.23	0.18	0.27	1.2	0.91	1.4
Diabetes duration * CSME	10-<20 y	Total	11143	23503373	19.6	18.8	20.5	100.0
Diabetes duration * CSME	≥20 y	No CSME	1777	3289197	2.7	2.5	3.0	98.4	97.9	98.9
Diabetes duration * CSME	≥20 y	CSME	31	53437	0.04	0.03	0.06	1.6	1.1	2.1
Diabetes duration * CSME	≥20 y	Total	1808	3342634	2.8	2.6	3.0	100.0
Diabetes duration * CSME	Total	No CSME	50253	119102258	99.5	99.4	99.5
Diabetes duration * CSME	Total	CSME	311	646935	0.54	0.45	0.63
Diabetes duration * CSME	Total	Total	50564	119749193	100.0

## Sheet: Table 3
Table 3: Weighted prevalence of any DR and VTDR among Chinese adults with diabetes by attainment of metabolic targets.
Prevalence											p for difference
Table	Row variable classification	Column variable classification	Frequency	Weigted Frequency	Percent	Lower CI	Upper CI	Column percent	Column lower CI	Column upper CI	Table	Label	P value
HbA1c * Any DR	<7.0 %	No any DR	21826	51781311	43.3	41.7	44.9	77.7	76.6	78.9	HbA1c * Any DR	Rao-Scott Chi-Square	657.1340
HbA1c * Any DR	<7.0 %	Any DR	6482	14830892	12.4	11.6	13.2	22.3	21.1	23.4	HbA1c * Any DR	Pr > ChiSq	<0.0001
HbA1c * Any DR	<7.0 %	Total	28308	66612203	55.7	53.7	57.6	100.0			BP * Any DR	Rao-Scott Chi-Square	32.5218
HbA1c * Any DR	≥7.0 %	No any DR	20156	48405932	40.5	38.5	42.4	91.3	90.4	92.2	BP * Any DR	Pr > ChiSq	<0.0001
HbA1c * Any DR	≥7.0 %	Any DR	2073	4625235	3.9	3.5	4.2	8.7	7.8	9.6	LDL-C * Any DR	Rao-Scott Chi-Square	4.7848
HbA1c * Any DR	≥7.0 %	Total	22229	53031167	44.3	42.4	46.3	100.0			LDL-C * Any DR	Pr > ChiSq	0.0287
HbA1c * Any DR	Total	No any DR	41982	100187243	83.7	82.8	84.7				HbA1c * VTDR	Rao-Scott Chi-Square	220.7135
HbA1c * Any DR	Total	Any DR	8555	19456127	16.3	15.3	17.2				HbA1c * VTDR	Pr > ChiSq	<0.0001
HbA1c * Any DR	Total	Total	50537	119643370	100.0						BP * VTDR	Rao-Scott Chi-Square	6.9290
BP * Any DR	<130/80 mmHg	No any DR	29140	66247313	55.4	54.1	56.6	82.5	81.5	83.5	BP * VTDR	Pr > ChiSq	0.0085
BP * Any DR	<130/80 mmHg	Any DR	6350	14063197	11.8	11.0	12.5	17.5	16.5	18.5	LDL-C * VTDR	Rao-Scott Chi-Square	3.4286
BP * Any DR	<130/80 mmHg	Total	35490	80310510	67.1	65.7	68.5	100.0			LDL-C * VTDR	Pr > ChiSq	0.0641
BP * Any DR	≥130/80 mmHg	No any DR	12842	33987427	28.4	27.0	29.8	86.3	85.1	87.5
BP * Any DR	≥130/80 mmHg	Any DR	2202	5388366	4.5	4.1	4.9	13.7	12.5	14.9
BP * Any DR	≥130/80 mmHg	Total	15044	39375793	32.9	31.5	34.3	100.0
BP * Any DR	Total	No any DR	41982	100234740	83.7	82.8	84.7
BP * Any DR	Total	Any DR	8552	19451562	16.3	15.3	17.2
BP * Any DR	Total	Total	50534	119686303	100.0
LDL-C * Any DR	<2.6 mmol/L	No any DR	27116	63212269	52.9	51.8	54.0	83.3	82.2	84.3
LDL-C * Any DR	<2.6 mmol/L	Any DR	5703	12717127	10.6	9.9	11.4	16.7	15.7	17.8
LDL-C * Any DR	<2.6 mmol/L	Total	32819	75929396	63.6	62.5	64.7	100.0
LDL-C * Any DR	≥2.6 mmol/L	No any DR	14790	36796297	30.8	29.7	31.9	84.6	83.5	85.7
LDL-C * Any DR	≥2.6 mmol/L	Any DR	2838	6706848	5.6	5.2	6.0	15.4	14.3	16.5
LDL-C * Any DR	≥2.6 mmol/L	Total	17628	43503145	36.4	35.3	37.5	100.0
LDL-C * Any DR	Total	No any DR	41906	100008567	83.7	82.8	84.7
LDL-C * Any DR	Total	Any DR	8541	19423974	16.3	15.3	17.2
LDL-C * Any DR	Total	Total	50447	119432541	100.0
HbA1c * DR	<7.0 %	No DR	21838	51803136	43.3	41.7	44.9	77.8	76.6	78.9
HbA1c * DR	<7.0 %	DR	6470	14809068	12.4	11.6	13.2	22.2	21.1	23.4
HbA1c * DR	<7.0 %	Total	28308	66612203	55.7	53.7	57.6	100.0
HbA1c * DR	≥7.0 %	No DR	20174	48443862	40.5	38.6	42.4	91.3	90.5	92.2
HbA1c * DR	≥7.0 %	DR	2055	4587305	3.8	3.5	4.2	8.7	7.8	9.5
HbA1c * DR	≥7.0 %	Total	22229	53031167	44.3	42.4	46.3	100.0
HbA1c * DR	Total	No DR	42012	100246997	83.8	82.9	84.7
HbA1c * DR	Total	DR	8525	19396373	16.2	15.3	17.1
HbA1c * DR	Total	Total	50537	119643370	100.0
BP * DR	<130/80 mmHg	No DR	29164	66290047	55.4	54.2	56.6	82.5	81.5	83.6
BP * DR	<130/80 mmHg	DR	6326	14020462	11.7	10.9	12.5	17.5	16.4	18.5
BP * DR	<130/80 mmHg	Total	35490	80310510	67.1	65.7	68.5	100.0
BP * DR	≥130/80 mmHg	No DR	12848	34004447	28.4	27.0	29.8	86.4	85.1	87.6
BP * DR	≥130/80 mmHg	DR	2196	5371346	4.5	4.1	4.9	13.6	12.4	14.9
BP * DR	≥130/80 mmHg	Total	15044	39375793	32.9	31.5	34.3	100.0
BP * DR	Total	No DR	42012	100294495	83.8	82.9	84.7
BP * DR	Total	DR	8522	19391808	16.2	15.3	17.1
BP * DR	Total	Total	50534	119686303	100.0
LDL-C * DR	<2.6 mmol/L	No DR	27139	63255520	53.0	51.9	54.1	83.3	82.2	84.4
LDL-C * DR	<2.6 mmol/L	DR	5680	12673876	10.6	9.9	11.3	16.7	15.6	17.8
LDL-C * DR	<2.6 mmol/L	Total	32819	75929396	63.6	62.5	64.7	100.0
LDL-C * DR	≥2.6 mmol/L	No DR	14797	36812801	30.8	29.7	31.9	84.6	83.5	85.7
LDL-C * DR	≥2.6 mmol/L	DR	2831	6690344	5.6	5.2	6.0	15.4	14.3	16.5
LDL-C * DR	≥2.6 mmol/L	Total	17628	43503145	36.4	35.3	37.5	100.0
LDL-C * DR	Total	No DR	41936	100068321	83.8	82.8	84.7
LDL-C * DR	Total	DR	8511	19364220	16.2	15.3	17.2
LDL-C * DR	Total	Total	50447	119432541	100.0
HbA1c * DME	<7.0 %	No DME	27955	65878648	55.1	53.1	57.0	98.9	98.7	99.1
HbA1c * DME	<7.0 %	DME	353	733556	0.61	0.51	0.71	1.1	0.92	1.3
HbA1c * DME	<7.0 %	Total	28308	66612203	55.7	53.7	57.6	100.0
HbA1c * DME	≥7.0 %	No DME	22151	52870972	44.2	42.3	46.1	99.7	99.6	99.8
HbA1c * DME	≥7.0 %	DME	78	160194	0.13	0.10	0.17	0.30	0.23	0.38
HbA1c * DME	≥7.0 %	Total	22229	53031167	44.3	42.4	46.3	100.0
HbA1c * DME	Total	No DME	50106	118749620	99.3	99.1	99.4
HbA1c * DME	Total	DME	431	893750	0.75	0.64	0.86
HbA1c * DME	Total	Total	50537	119643370	100.0
BP * DME	<130/80 mmHg	No DME	35160	79630519	66.5	65.1	67.9	99.2	99.0	99.3
BP * DME	<130/80 mmHg	DME	330	679991	0.57	0.48	0.66	0.85	0.72	0.97
BP * DME	<130/80 mmHg	Total	35490	80310510	67.1	65.7	68.5	100.0
BP * DME	≥130/80 mmHg	No DME	14943	39162034	32.7	31.3	34.1	99.5	99.3	99.6
BP * DME	≥130/80 mmHg	DME	101	213759	0.18	0.13	0.22	0.54	0.41	0.68
BP * DME	≥130/80 mmHg	Total	15044	39375793	32.9	31.5	34.3	100.0
BP * DME	Total	No DME	50103	118792553	99.3	99.1	99.4
BP * DME	Total	DME	431	893750	0.75	0.64	0.86
BP * DME	Total	Total	50534	119686303	100.0
LDL-C * DME	<2.6 mmol/L	No DME	32497	75280070	63.0	61.9	64.1	99.1	99.0	99.3
LDL-C * DME	<2.6 mmol/L	DME	322	649326	0.54	0.45	0.64	0.86	0.71	1.00
LDL-C * DME	<2.6 mmol/L	Total	32819	75929396	63.6	62.5	64.7	100.0
LDL-C * DME	≥2.6 mmol/L	No DME	17520	43260741	36.2	35.1	37.3	99.4	99.3	99.6
LDL-C * DME	≥2.6 mmol/L	DME	108	242404	0.20	0.16	0.25	0.56	0.43	0.68
LDL-C * DME	≥2.6 mmol/L	Total	17628	43503145	36.4	35.3	37.5	100.0
LDL-C * DME	Total	No DME	50017	118540811	99.3	99.1	99.4
LDL-C * DME	Total	DME	430	891731	0.75	0.64	0.86
LDL-C * DME	Total	Total	50447	119432541	100.0
HbA1c * VTDR	<7.0 %	No VTDR	26955	63519087	53.1	51.2	54.9	95.4	95.0	95.8
HbA1c * VTDR	<7.0 %	VTDR	1353	3093116	2.6	2.3	2.8	4.6	4.2	5.0
HbA1c * VTDR	<7.0 %	Total	28308	66612203	55.7	53.7	57.6	100.0
HbA1c * VTDR	≥7.0 %	No VTDR	21909	52310001	43.7	41.8	45.6	98.6	98.4	98.9
HbA1c * VTDR	≥7.0 %	VTDR	320	721166	0.60	0.49	0.71	1.4	1.1	1.6
HbA1c * VTDR	≥7.0 %	Total	22229	53031167	44.3	42.4	46.3	100.0
HbA1c * VTDR	Total	No VTDR	48864	115829087	96.8	96.5	97.1
HbA1c * VTDR	Total	VTDR	1673	3814283	3.2	2.9	3.5
HbA1c * VTDR	Total	Total	50537	119643370	100.0
BP * VTDR	<130/80 mmHg	No VTDR	34229	77563540	64.8	63.4	66.2	96.6	96.3	96.9
BP * VTDR	<130/80 mmHg	VTDR	1261	2746970	2.3	2.1	2.5	3.4	3.1	3.7
BP * VTDR	<130/80 mmHg	Total	35490	80310510	67.1	65.7	68.5	100.0
BP * VTDR	≥130/80 mmHg	No VTDR	14633	38313501	32.0	30.6	33.4	97.3	96.9	97.7
BP * VTDR	≥130/80 mmHg	VTDR	411	1062292	0.89	0.74	1.0	2.7	2.3	3.1
BP * VTDR	≥130/80 mmHg	Total	15044	39375793	32.9	31.5	34.3	100.0
BP * VTDR	Total	No VTDR	48862	115877041	96.8	96.5	97.1
BP * VTDR	Total	VTDR	1672	3809262	3.2	2.9	3.5
BP * VTDR	Total	Total	50534	119686303	100.0
LDL-C * VTDR	<2.6 mmol/L	No VTDR	31677	73374618	61.4	60.4	62.5	96.6	96.3	96.9
LDL-C * VTDR	<2.6 mmol/L	VTDR	1142	2554778	2.1	1.9	2.3	3.4	3.1	3.7
LDL-C * VTDR	<2.6 mmol/L	Total	32819	75929396	63.6	62.5	64.7	100.0
LDL-C * VTDR	≥2.6 mmol/L	No VTDR	17100	42249325	35.4	34.3	36.5	97.1	96.7	97.5
LDL-C * VTDR	≥2.6 mmol/L	VTDR	528	1253820	1.0	0.89	1.2	2.9	2.5	3.3
LDL-C * VTDR	≥2.6 mmol/L	Total	17628	43503145	36.4	35.3	37.5	100.0
LDL-C * VTDR	Total	No VTDR	48777	115623943	96.8	96.5	97.1
LDL-C * VTDR	Total	VTDR	1670	3808598	3.2	2.9	3.5
LDL-C * VTDR	Total	Total	50447	119432541	100.0
HbA1c * DR severity	<7.0 %	No DR	21838	51803136	43.3	41.7	44.9	77.8	76.6	78.9
HbA1c * DR severity	<7.0 %	Mild NPDR	1245	2855992	2.4	2.1	2.6	4.3	3.8	4.7
HbA1c * DR severity	<7.0 %	Moderate NPDR	3983	9077842	7.6	7.1	8.1	13.6	12.9	14.4
HbA1c * DR severity	<7.0 %	severe NPDR	1012	2266522	1.9	1.7	2.1	3.4	3.0	3.8
HbA1c * DR severity	<7.0 %	PDR	230	608711	0.51	0.43	0.59	0.91	0.77	1.1
HbA1c * DR severity	<7.0 %	Total	28308	66612203	55.7	53.7	57.6	100.0
HbA1c * DR severity	≥7.0 %	No DR	20174	48443862	40.5	38.6	42.4	91.3	90.5	92.2
HbA1c * DR severity	≥7.0 %	Mild NPDR	722	1636568	1.4	1.1	1.6	3.1	2.5	3.7
HbA1c * DR severity	≥7.0 %	Moderate NPDR	1035	2276824	1.9	1.7	2.1	4.3	3.8	4.8
HbA1c * DR severity	≥7.0 %	severe NPDR	233	516869	0.43	0.33	0.53	0.97	0.75	1.2
HbA1c * DR severity	≥7.0 %	PDR	65	157044	0.13	0.09	0.17	0.30	0.21	0.38
HbA1c * DR severity	≥7.0 %	Total	22229	53031167	44.3	42.4	46.3	100.0
HbA1c * DR severity	Total	No DR	42012	100246997	83.8	82.9	84.7
HbA1c * DR severity	Total	Mild NPDR	1967	4492560	3.8	3.3	4.2
HbA1c * DR severity	Total	Moderate NPDR	5018	11354666	9.5	8.9	10.1
HbA1c * DR severity	Total	severe NPDR	1245	2783391	2.3	2.1	2.6
HbA1c * DR severity	Total	PDR	295	765756	0.64	0.55	0.73
HbA1c * DR severity	Total	Total	50537	119643370	100.0
BP * DR severity	<130/80 mmHg	No DR	29164	66290047	55.4	54.2	56.6	82.5	81.5	83.6
BP * DR severity	<130/80 mmHg	Mild NPDR	1404	3014450	2.5	2.2	2.8	3.8	3.3	4.2
BP * DR severity	<130/80 mmHg	Moderate NPDR	3762	8460123	7.1	6.6	7.5	10.5	9.9	11.2
BP * DR severity	<130/80 mmHg	severe NPDR	942	2033600	1.7	1.5	1.9	2.5	2.2	2.8
BP * DR severity	<130/80 mmHg	PDR	218	512289	0.43	0.37	0.49	0.64	0.55	0.73
BP * DR severity	<130/80 mmHg	Total	35490	80310510	67.1	65.7	68.5	100.0
BP * DR severity	≥130/80 mmHg	No DR	12848	34004447	28.4	27.0	29.8	86.4	85.1	87.6
BP * DR severity	≥130/80 mmHg	Mild NPDR	562	1476472	1.2	1.00	1.5	3.7	3.0	4.5
BP * DR severity	≥130/80 mmHg	Moderate NPDR	1255	2896636	2.4	2.1	2.7	7.4	6.5	8.2
BP * DR severity	≥130/80 mmHg	severe NPDR	303	749791	0.63	0.52	0.74	1.9	1.6	2.2
BP * DR severity	≥130/80 mmHg	PDR	76	248446	0.21	0.14	0.28	0.63	0.41	0.85
BP * DR severity	≥130/80 mmHg	Total	15044	39375793	32.9	31.5	34.3	100.0
BP * DR severity	Total	No DR	42012	100294495	83.8	82.9	84.7
BP * DR severity	Total	Mild NPDR	1966	4490922	3.8	3.3	4.2
BP * DR severity	Total	Moderate NPDR	5017	11356759	9.5	8.9	10.1
BP * DR severity	Total	severe NPDR	1245	2783391	2.3	2.1	2.6
BP * DR severity	Total	PDR	294	760735	0.64	0.55	0.72
BP * DR severity	Total	Total	50534	119686303	100.0
LDL-C * DR severity	<2.6 mmol/L	No DR	27139	63255520	53.0	51.9	54.1	83.3	82.2	84.4
LDL-C * DR severity	<2.6 mmol/L	Mild NPDR	1298	2832969	2.4	2.1	2.7	3.7	3.3	4.2
LDL-C * DR severity	<2.6 mmol/L	Moderate NPDR	3342	7488869	6.3	5.8	6.7	9.9	9.2	10.5
LDL-C * DR severity	<2.6 mmol/L	severe NPDR	836	1811940	1.5	1.3	1.7	2.4	2.1	2.7
LDL-C * DR severity	<2.6 mmol/L	PDR	204	540098	0.45	0.38	0.53	0.71	0.59	0.83
LDL-C * DR severity	<2.6 mmol/L	Total	32819	75929396	63.6	62.5	64.7	100.0
LDL-C * DR severity	≥2.6 mmol/L	No DR	14797	36812801	30.8	29.7	31.9	84.6	83.5	85.7
LDL-C * DR severity	≥2.6 mmol/L	Mild NPDR	668	1656890	1.4	1.2	1.6	3.8	3.2	4.4
LDL-C * DR severity	≥2.6 mmol/L	Moderate NPDR	1666	3842029	3.2	2.9	3.5	8.8	8.1	9.6
LDL-C * DR severity	≥2.6 mmol/L	severe NPDR	406	965766	0.81	0.68	0.94	2.2	1.9	2.6
LDL-C * DR severity	≥2.6 mmol/L	PDR	91	225657	0.19	0.14	0.24	0.52	0.37	0.67
LDL-C * DR severity	≥2.6 mmol/L	Total	17628	43503145	36.4	35.3	37.5	100.0
LDL-C * DR severity	Total	No DR	41936	100068321	83.8	82.8	84.7
LDL-C * DR severity	Total	Mild NPDR	1966	4489860	3.8	3.3	4.2
LDL-C * DR severity	Total	Moderate NPDR	5008	11330898	9.5	8.9	10.1
LDL-C * DR severity	Total	severe NPDR	1242	2777706	2.3	2.1	2.6
LDL-C * DR severity	Total	PDR	295	765756	0.64	0.55	0.73
LDL-C * DR severity	Total	Total	50447	119432541	100.0
HbA1c * CSME	<7.0 %	No CSME	28044	66062515	55.2	53.3	57.2	99.2	99.0	99.3
HbA1c * CSME	<7.0 %	CSME	264	549688	0.46	0.38	0.54	0.83	0.69	0.96
HbA1c * CSME	<7.0 %	Total	28308	66612203	55.7	53.7	57.6	100.0
HbA1c * CSME	≥7.0 %	No CSME	22182	52933920	44.2	42.3	46.2	99.8	99.8	99.9
HbA1c * CSME	≥7.0 %	CSME	47	97247	0.08	0.06	0.11	0.18	0.13	0.24
HbA1c * CSME	≥7.0 %	Total	22229	53031167	44.3	42.4	46.3	100.0
HbA1c * CSME	Total	No CSME	50226	118996435	99.5	99.4	99.5
HbA1c * CSME	Total	CSME	311	646935	0.54	0.45	0.63
HbA1c * CSME	Total	Total	50537	119643370	100.0
BP * CSME	<130/80 mmHg	No CSME	35254	79822458	66.7	65.3	68.1	99.4	99.3	99.5
BP * CSME	<130/80 mmHg	CSME	236	488052	0.41	0.34	0.48	0.61	0.50	0.71
BP * CSME	<130/80 mmHg	Total	35490	80310510	67.1	65.7	68.5	100.0
BP * CSME	≥130/80 mmHg	No CSME	14969	39216910	32.8	31.4	34.2	99.6	99.5	99.7
BP * CSME	≥130/80 mmHg	CSME	75	158883	0.13	0.10	0.17	0.40	0.30	0.51
BP * CSME	≥130/80 mmHg	Total	15044	39375793	32.9	31.5	34.3	100.0
BP * CSME	Total	No CSME	50223	119039368	99.5	99.4	99.5
BP * CSME	Total	CSME	311	646935	0.54	0.45	0.63
BP * CSME	Total	Total	50534	119686303	100.0
LDL-C * CSME	<2.6 mmol/L	No CSME	32586	75454656	63.2	62.1	64.3	99.4	99.3	99.5
LDL-C * CSME	<2.6 mmol/L	CSME	233	474740	0.40	0.33	0.47	0.63	0.51	0.74
LDL-C * CSME	<2.6 mmol/L	Total	32819	75929396	63.6	62.5	64.7	100.0
LDL-C * CSME	≥2.6 mmol/L	No CSME	17551	43332970	36.3	35.2	37.4	99.6	99.5	99.7
LDL-C * CSME	≥2.6 mmol/L	CSME	77	170175	0.14	0.10	0.18	0.39	0.28	0.50
LDL-C * CSME	≥2.6 mmol/L	Total	17628	43503145	36.4	35.3	37.5	100.0
LDL-C * CSME	Total	No CSME	50137	118787626	99.5	99.4	99.5
LDL-C * CSME	Total	CSME	310	644916	0.54	0.45	0.63
LDL-C * CSME	Total	Total	50447	119432541	100.0
Any DR=any diabetic retinopathy. DME=diabetic macular edema. VTDR=vision-threatening diabetic retinopathy. NPDR=non-proliferative diabetic retinopathy. PDR= proliferative diabetic retinopathy. CSME=clinically significant macular edema. CI=confidence interval. HbA1c=hemoglobin A1c. BP=blood pressure. LDL-C=low-density lipoprotein cholesterol.
Data were presented as weighted prevalence (95% confidence interval). Results were weighted by the sex-, age-, and rural/urban structure of adults with diabetes aged 18-74 years in China in 2018 from the China Chronic Disease and Risk Factors Surveillance system.

## Sheet: Table 4
Table 4: Standardized province-specific prevalence of any DR and VTDR among Chinese adults with diabetes.
	Any DR										VTDR
	Observed Events	Population- Time	Crude Rate	Expected Events	Population- Time	Estimate	Standard Error	LowerCL	UpperCL	Rank	Observed Events	Population- Time	Crude Rate	Expected Events	Population- Time	Estimate	Standard Error	LowerCL	UpperCL	Rank
Guizhou	172	1727	9.95947	1.18569e+07	119749193	9.90142	0.809389	8.31504	11.4878	1	34	1727	1.96873	2.15008e+06	119749193	1.79548	0.32067	1.16698	2.42398	3
Fujian	202	1744	11.5826	1.30216e+07	119749193	10.8741	0.825338	9.25645	12.4917	2	40	1744	2.29358	2.56963e+06	119749193	2.14584	0.357407	1.44534	2.84635	6
Tianjin	200	1729	11.5674	1.33624e+07	119749193	11.1587	0.872658	9.44829	12.869	3	52	1729	3.00752	3.25163e+06	119749193	2.71537	0.400076	1.93123	3.4995	12
Qinghai	104	802	12.9676	1.37169e+07	119749193	11.4547	1.24676	9.01109	13.8983	4	31	802	3.86534	4.46435e+06	119749193	3.72809	0.775955	2.20724	5.24893	23
Guangxi	194	1584	12.2475	1.37665e+07	119749193	11.4961	0.973097	9.58885	13.4033	5	22	1584	1.38889	1.95893e+06	119749193	1.63586	0.422655	0.807471	2.46425	2
Jiangsu	209	1768	11.8213	1.39405e+07	119749193	11.6414	0.876201	9.92405	13.3587	6	47	1768	2.65837	3.0986e+06	119749193	2.58757	0.407776	1.78835	3.3868	11
Hubei	189	1607	11.761	1.44222e+07	119749193	12.0436	1.03454	10.016	14.0713	7	30	1607	1.86683	2.3169e+06	119749193	1.93479	0.406757	1.13757	2.73202	5
Shanxi	238	1858	12.8095	1.48141e+07	119749193	12.3709	0.850275	10.7044	14.0374	8	56	1858	3.01399	3.33661e+06	119749193	2.78633	0.388156	2.02556	3.5471	13
Hunan	214	1676	12.7685	1.49579e+07	119749193	12.491	0.974507	10.581	14.401	9	33	1676	1.96897	2.93959e+06	119749193	2.45479	0.519778	1.43604	3.47353	9
Shanghai	228	1723	13.2327	1.51395e+07	119749193	12.6426	0.911828	10.8555	14.4298	10	43	1723	2.49565	2.9791e+06	119749193	2.48778	0.418801	1.66694	3.30862	10
Jiangxi	216	1453	14.8658	1.71813e+07	119749193	14.3477	1.25735	11.8833	16.8121	11	21	1453	1.44529	1.52649e+06	119749193	1.27474	0.337577	0.613097	1.93637	1
Ningxia	252	1719	14.6597	1.80382e+07	119749193	15.0633	1.02887	13.0468	17.0799	12	35	1719	2.03607	2.25747e+06	119749193	1.88517	0.330144	1.2381	2.53224	4
Tibet	101	578	17.474	1.82203e+07	119749193	15.2154	1.75585	11.774	18.6568	13	28	578	4.84429	4.46718e+06	119749193	3.73045	0.73216	2.29544	5.16546	24
Liaoning	273	1701	16.0494	1.8539e+07	119749193	15.4815	1.00379	13.5141	17.4489	14	57	1701	3.35097	4.43953e+06	119749193	3.70735	0.530106	2.66837	4.74634	22
Hebei	289	1790	16.1453	1.86894e+07	119749193	15.6071	1.00128	13.6446	17.5696	15	56	1790	3.12849	4.10623e+06	119749193	3.42903	0.52124	2.40741	4.45064	18
Anhui	264	1636	16.1369	1.87519e+07	119749193	15.6593	1.08037	13.5418	17.7768	16	42	1636	2.56724	2.87448e+06	119749193	2.40042	0.420545	1.57616	3.22467	7
Zhejiang	258	1639	15.7413	1.91097e+07	119749193	15.9581	1.07776	13.8457	18.0705	17	55	1639	3.3557	4.19469e+06	119749193	3.50289	0.514982	2.49355	4.51224	19
Guangdong	262	1570	16.6879	1.92403e+07	119749193	16.0671	1.15272	13.8078	18.3264	18	48	1570	3.05732	3.60354e+06	119749193	3.00924	0.503558	2.02228	3.9962	14
Inner Mongolia	276	1633	16.9014	1.97633e+07	119749193	16.5039	1.08548	14.3764	18.6314	19	43	1633	2.63319	2.91481e+06	119749193	2.4341	0.397401	1.65521	3.21299	8
Yunnan	296	1719	17.2193	2.00769e+07	119749193	16.7658	1.07889	14.6512	18.8803	20	58	1719	3.37405	4.49744e+06	119749193	3.75572	0.565661	2.64704	4.86439	25
Sichuan	387	2145	18.042	2.08755e+07	119749193	17.4327	0.979923	15.5121	19.3533	21	95	2145	4.4289	4.71431e+06	119749193	3.93682	0.427906	3.09814	4.7755	26
Jilin	299	1568	19.0689	2.14805e+07	119749193	17.9379	1.17568	15.6337	20.2422	22	75	1568	4.78316	5.33447e+06	119749193	4.4547	0.584542	3.30902	5.60038	28
Shaanxi	321	1698	18.9046	2.16288e+07	119749193	18.0618	1.08787	15.9296	20.1939	23	70	1698	4.1225	4.74917e+06	119749193	3.96593	0.513145	2.96019	4.97168	27
Beijing	318	1708	18.6183	2.22528e+07	119749193	18.5828	1.1681	16.2934	20.8722	24	80	1708	4.68384	5.66068e+06	119749193	4.72711	0.590652	3.56945	5.88477	29
Hainan	284	1462	19.4254	2.24021e+07	119749193	18.7075	1.27496	16.2086	21.2064	25	43	1462	2.94118	3.71365e+06	119749193	3.10119	0.557886	2.00776	4.19463	15
Gansu	334	1710	19.5322	2.24155e+07	119749193	18.7187	1.13171	16.5006	20.9368	26	68	1710	3.97661	4.38202e+06	119749193	3.65933	0.484386	2.70995	4.60871	21
Xinjiang	177	856	20.6776	2.32478e+07	119749193	19.4137	1.5499	16.376	22.4515	27	32	856	3.73832	4.08444e+06	119749193	3.41083	0.629152	2.17772	4.64395	17
Chongqing	327	1671	19.5691	2.36596e+07	119749193	19.7576	1.21581	17.3747	22.1406	28	47	1671	2.81269	3.74108e+06	119749193	3.1241	0.513298	2.11805	4.13014	16
Henan	542	2162	25.0694	2.94484e+07	119749193	24.5917	1.14966	22.3384	26.845	29	80	2162	3.70028	4.32031e+06	119749193	3.6078	0.435069	2.75508	4.46052	20
Heilongjiang	492	1761	27.9387	3.2331e+07	119749193	26.999	1.29004	24.4705	29.5274	30	115	1761	6.53038	7.48751e+06	119749193	6.25266	0.613855	5.04952	7.45579	31
Shandong	641	2167	29.5801	3.48142e+07	119749193	29.0726	1.29551	26.5335	31.6118	31	137	2167	6.3221	7.36182e+06	119749193	6.1477	0.59414	4.98321	7.3122	30
Any DR=any diabetic retinopathy. VTDR=vision-threatening diabetic retinopathy. CI=confidence interval.
Results were direct standardized by the sex- and age- structure of adults with diabetes aged 18-74 years in China in 2018 from the China Chronic Disease and Risk Factors Surveillance system.

## Sheet: Table 5
Table 5: Sex- and age-adjusted odds ratios of distant visual impairment associated with DR and VTDR.
Any DR													Any DR
No DR and any DR													Non-VTDR and VTDR
Frequency and Percent					OR (95% CI)				p value				Frequency and Percent					OR (95% CI)				p value
Table	Row variable classification	Column variable classification	Frequency	Percent	Effect	Odds Ratio Estimate	Lower 95% Confidence Limit for Odds Ratio	Upper 95% Confidence Limit for Odds Ratio	Estimate	Standard Error	Wald Chi-Square	Pr > Chi-Square	Table	Row variable classification	Column variable classification	Frequency	Percent	Effect	Odds Ratio Estimate	Lower 95% Confidence Limit for Odds Ratio	Upper 95% Confidence Limit for Odds Ratio	Estimate	Standard Error	Wald Chi-Square	Pr > Chi-Square
Worse-seeing eye * Any DR	Normal	No DR	29085	70.5	Worse-seeing eye								Worse-seeing eye * VTDR	Normal	Non-VTDR	4367	64.8	Worse-seeing eye
Worse-seeing eye * Any DR	Normal	Any DR	4973	59.6	Mild vs normal	1.56	1.33	1.84	0.446839	0.0806708	30.6811	<0.0001	Worse-seeing eye * VTDR	Normal	VTDR	606	38.0	Mild vs normal	1.52	1.08	2.14	0.416663	0.172361	5.84372	0.0176
Worse-seeing eye * Any DR	Normal	Total	34058		Moderate vs normal	1.64	1.46	1.83	0.492294	0.0569637	74.6883	<0.0001	Worse-seeing eye * VTDR	Normal	Total	4973		Moderate vs normal	2.83	2.36	3.38	1.03884	0.0904073	132.035	<0.0001
Worse-seeing eye * Any DR	Mild	No DR	3748	9.1	Severe vs normal	3.09	1.68	5.70	1.12855	0.308204	13.4081	0.0003	Worse-seeing eye * VTDR	Mild	Non-VTDR	737	10.9	Severe vs normal	2.75	1.13	6.72	1.01174	0.449655	5.06265	0.0269
Worse-seeing eye * Any DR	Mild	Any DR	893	10.7	Blindness vs normal	3.08	2.37	4.00	1.12375	0.132152	72.3084	<0.0001	Worse-seeing eye * VTDR	Mild	VTDR	156	9.8	Blindness vs normal	11.25	8.13	15.58	2.42036	0.163789	218.368	<0.0001
Worse-seeing eye * Any DR	Mild	Total	4641		Better-seeing eye								Worse-seeing eye * VTDR	Mild	Total	893		Better-seeing eye
Worse-seeing eye * Any DR	Moderate	No DR	7459	18.1	Mild vs normal	1.58	1.27	1.97	0.460178	0.109611	17.6257	<0.0001	Worse-seeing eye * VTDR	Moderate	Non-VTDR	1420	21.1	Mild vs normal	1.42	1.02	1.97	0.350314	0.165254	4.49376	0.0367
Worse-seeing eye * Any DR	Moderate	Any DR	2013	24.1	Moderate vs normal	1.84	1.59	2.12	0.608792	0.0719586	71.5767	<0.0001	Worse-seeing eye * VTDR	Moderate	VTDR	593	37.2	Moderate vs normal	2.73	2.25	3.32	1.00544	0.0982982	104.622	<0.0001
Worse-seeing eye * Any DR	Moderate	Total	9472		Severe vs normal	4.60	1.50	14.09	1.52646	0.56318	7.34646	0.0067	Worse-seeing eye * VTDR	Moderate	Total	2013		Severe vs normal	2.02	0.53	7.78	0.704097	0.678413	1.07715	0.3021
Worse-seeing eye * Any DR	Severe	No DR	325	0.79	Blindness vs normal	3.07	1.96	4.83	1.12286	0.227557	24.3482	<0.0001	Worse-seeing eye * VTDR	Severe	Non-VTDR	79	1.2	Blindness vs normal	10.26	5.97	17.65	2.32857	0.272883	72.8161	<0.0001
Worse-seeing eye * Any DR	Severe	Any DR	128	1.5									Worse-seeing eye * VTDR	Severe	VTDR	49	3.1
Worse-seeing eye * Any DR	Severe	Total	453										Worse-seeing eye * VTDR	Severe	Total	128
Worse-seeing eye * Any DR	Blindness	No DR	644	1.6									Worse-seeing eye * VTDR	Blindness	Non-VTDR	141	2.1
Worse-seeing eye * Any DR	Blindness	Any DR	332	4.0									Worse-seeing eye * VTDR	Blindness	VTDR	191	12.0
Worse-seeing eye * Any DR	Blindness	Total	976										Worse-seeing eye * VTDR	Blindness	Total	332
Worse-seeing eye * Any DR	Total	No DR	41261										Worse-seeing eye * VTDR	Total	Non-VTDR	6744
Worse-seeing eye * Any DR	Total	Any DR	8339										Worse-seeing eye * VTDR	Total	VTDR	1595
Worse-seeing eye * Any DR	Total	Total	49600										Worse-seeing eye * VTDR	Total	Total	8339
Better-seeing eye * Any DR	Normal	No DR	35241	84.4									Better-seeing eye * VTDR	Normal	Non-VTDR	5510	80.6
Better-seeing eye * Any DR	Normal	Any DR	6506	76.6									Better-seeing eye * VTDR	Normal	VTDR	996	60.0
Better-seeing eye * Any DR	Normal	Total	41747										Better-seeing eye * VTDR	Normal	Total	6506
Better-seeing eye * Any DR	Mild	No DR	2374	5.7									Better-seeing eye * VTDR	Mild	Non-VTDR	485	7.1
Better-seeing eye * Any DR	Mild	Any DR	626	7.4									Better-seeing eye * VTDR	Mild	VTDR	141	8.5
Better-seeing eye * Any DR	Mild	Total	3000										Better-seeing eye * VTDR	Mild	Total	626
Better-seeing eye * Any DR	Moderate	No DR	3846	9.2									Better-seeing eye * VTDR	Moderate	Non-VTDR	786	11.5
Better-seeing eye * Any DR	Moderate	Any DR	1227	14.4									Better-seeing eye * VTDR	Moderate	VTDR	441	26.6
Better-seeing eye * Any DR	Moderate	Total	5073										Better-seeing eye * VTDR	Moderate	Total	1227
Better-seeing eye * Any DR	Severe	No DR	109	0.26									Better-seeing eye * VTDR	Severe	Non-VTDR	19	0.28
Better-seeing eye * Any DR	Severe	Any DR	41	0.48									Better-seeing eye * VTDR	Severe	VTDR	22	1.3
Better-seeing eye * Any DR	Severe	Total	150										Better-seeing eye * VTDR	Severe	Total	41
Better-seeing eye * Any DR	Blindness	No DR	169	0.40									Better-seeing eye * VTDR	Blindness	Non-VTDR	38	0.56
Better-seeing eye * Any DR	Blindness	Any DR	97	1.1									Better-seeing eye * VTDR	Blindness	VTDR	59	3.6
Better-seeing eye * Any DR	Blindness	Total	266										Better-seeing eye * VTDR	Blindness	Total	97
Better-seeing eye * Any DR	Total	No DR	41739										Better-seeing eye * VTDR	Total	Non-VTDR	6838
Better-seeing eye * Any DR	Total	Any DR	8497										Better-seeing eye * VTDR	Total	VTDR	1659
Better-seeing eye * Any DR	Total	Total	50236										Better-seeing eye * VTDR	Total	Total	8497
DR=diabetic retinopathy. VTDR=vision-threatening diabetic retinopathy. OR=odds ratio. CI=confidence interval.
OR and p were calculated by using a multinomial multivariable logistic regression with the severity of the distant visual impairment (normal, mild, moderate, severe, and blindness; normal as the referent category) as a dependent variable and the presence or absence of any DR or VTDR as the independent variable (presence versus absence), respectively, after adjusting for age and gender.
Worse-seeing eye data were analyzed after excluding participants with other cause-related blindness (N=729), including cataracts, eye trauma, high myopia, keratopathy (keratitis, corneal degeneration, and corneal dystrophy), retinopathy (macular degeneration, retinal detachment), optic neuropathy, choroidopathy, glaucoma, strabismus, vitreous diseases (vitreous opacity, vitreous hemorrhage), nyst…
Better-seeing eye data were analyzed after excluding participants with other cause-related blindness (N=93), including high myopia, retinopathy (macular degeneration, retinal detachment), cataract, eye trauma, congenital and hereditary eye diseases, glaucoma, presbyopia, keratopathy (corneal degeneration), nystagmus, ocular tumors, vitreous diseases (vitreous opacity), choroidopathy, and other di…

## Sheet: Table 6-7
Table 6: Multivariable-adjusted odds ratios of demographic and clinical factors with any DR and VTDR.
Table 7: Multivariable-adjusted odds ratios of lifestyle factors with any DR and VTDR.
	Any DR							Non-VTDR							VTDR
Effect	Odds Ratio Estimate	Lower 95% Confidence Limit for Odds Ratio	Upper 95% Confidence Limit for Odds Ratio	Estimate	Standard Error	Wald Chi-Square	Pr > Chi-Square	Odds Ratio Estimate	Lower 95% Confidence Limit for Odds Ratio	Upper 95% Confidence Limit for Odds Ratio	Estimate	Standard Error	Wald Chi-Square	Pr > Chi-Square	Odds Ratio Estimate	Lower 95% Confidence Limit for Odds Ratio	Upper 95% Confidence Limit for Odds Ratio	Estimate	Standard Error	Wald Chi-Square	Pr > Chi-Square
Age, y	0.99674	0.989938	1.00359	-0.00326557	0.00344708	0.897459	0.343464	1.00016	0.992811	1.00757	0.000161995	0.00371379	0.0019027	0.965207	0.982816	0.972762	0.992975	-0.0173329	0.00517669	11.2109	0.000813194
Female vs male	0.778883	0.69372	0.874501	-0.249895	0.0582934	18.377	<0.0001	0.818353	0.724711	0.924095	-0.200462	0.0611771	10.7371	0.00105011	0.62984	0.526885	0.752914	-0.462289	0.0898543	26.4697	<0.0001
Urban vs rural	1.05073	0.879327	1.25554	0.0494834	0.0896515	0.304652	0.580981	1.02271	0.856567	1.22109	0.0224588	0.0892486	0.0633244	0.801317	1.1785	0.905592	1.53364	0.164239	0.132606	1.53401	0.215512
North vs sorth	1.38976	1.2196	1.58367	0.329132	0.065754	25.055	<0.0001	1.34697	1.17296	1.54679	0.297855	0.0696373	18.2948	<0.0001	1.60034	1.34084	1.91006	0.470217	0.089066	27.8723	<0.0001
High school and above vs middle school or below	0.819833	0.728877	0.92214	-0.198654	0.0592011	11.2599	0.000791991	0.835106	0.737151	0.946077	-0.180197	0.0628106	8.23056	0.00411909	0.76662	0.609787	0.963791	-0.265764	0.115226	5.31972	0.0210854
Family history of diabetes: Yes vs no	1.13371	1.03745	1.23891	0.125499	0.0446691	7.89338	0.0049616	1.11965	1.01749	1.23205	0.113012	0.0481628	5.50586	0.0189529	1.21207	1.05376	1.39417	0.192331	0.0704651	7.44989	0.00634404
Average annual household income per capita, RMB
10000-<20000 vs <10000	0.899607	0.787836	1.02724	-0.105797	0.066789	2.5092	0.113183	0.917748	0.799886	1.05298	-0.0858321	0.0691985	1.53853	0.214837	0.830235	0.644015	1.0703	-0.186046	0.127864	2.1171	0.145662
≥20000 vs <10000	0.764626	0.671388	0.870813	-0.268368	0.0654657	16.8048	<0.0001	0.792902	0.691075	0.909733	-0.232055	0.069197	11.2462	0.000797842	0.65355	0.530179	0.805629	-0.425336	0.10532	16.3097	5.37879e-05
Unwilling to disclose vs <10000	0.934979	0.821316	1.06437	-0.0672309	0.0652529	1.06155	0.302863	0.973868	0.847186	1.11949	-0.0264792	0.0701557	0.142457	0.70585	0.779675	0.657992	0.923861	-0.248878	0.0854241	8.48813	0.00357471
Diabetes duration, y	1.07555	1.06811	1.08303	0.0728277	0.00349178	435.01	<0.0001	1.06425	1.05631	1.07224	0.0622671	0.00376712	273.211	<0.0001	1.11923	1.10842	1.13013	0.112637	0.00488267	532.165	<0.0001
Body mass index, kg/m2	0.973164	0.960135	0.98637	-0.0272023	0.00678556	16.0709	6.10149e-05	0.978179	0.96487	0.991672	-0.0220626	0.00689672	10.2336	0.00137907	0.95162	0.924567	0.979466	-0.049589	0.0145193	11.6649	0.000636905
Physical activity: ≥600 vs <600 MET minutes/week	0.877152	0.77398	0.994076	-0.131075	0.0629961	4.32927	0.0374623	0.880802	0.759249	1.02182	-0.126922	0.0747611	2.8822	0.0895638	0.868596	0.731868	1.03087	-0.140877	0.086226	2.66935	0.102298
Current vs Never/Former smoker	0.812809	0.747652	0.883643	-0.20726	0.0420654	24.2761	<0.0001	0.865757	0.791586	0.946879	-0.144151	0.0450903	10.2204	0.00138897	0.605377	0.49885	0.734653	-0.501904	0.0974369	26.5335	<0.0001
Current vs Never/Former drinker	0.855931	0.777192	0.942648	-0.155565	0.0485823	10.2535	0.00136429	0.903936	0.822804	0.993068	-0.100997	0.0473429	4.55097	0.0329002	0.663631	0.533894	0.824895	-0.410028	0.10951	14.019	0.000180971
Refined grains: >450 vs ≤450 g/day	1.06068	0.967338	1.16304	0.0589132	0.046376	1.61376	0.203964	1.11047	1.01449	1.21553	0.104784	0.0455075	5.30179	0.0213035	0.852445	0.687426	1.05708	-0.159646	0.108315	2.17241	0.140506
Whole grains: >50 vs ≤50 g/day	1.03445	0.942996	1.13477	0.0338664	0.0465972	0.528226	0.467354	1.02455	0.930525	1.12808	0.0242538	0.04846	0.250492	0.616729	1.08125	0.912576	1.28111	0.0781212	0.0853844	0.837106	0.360226
Potatoes: >31 vs ≤31 g/day	0.861874	0.79367	0.935939	-0.148646	0.0415036	12.8274	0.000341588	0.844972	0.780692	0.914545	-0.168452	0.0398329	17.8842	<0.0001	0.939284	0.774083	1.13974	-0.0626378	0.0973824	0.413725	0.520085
Soybean products: >30 vs ≤30 g/day	1.00117	0.893669	1.12159	0.00116504	0.0571819	0.000415114	0.983745	1.00393	0.89838	1.12189	0.00392581	0.055925	0.00492771	0.944036	0.993452	0.785363	1.25668	-0.0065693	0.118326	0.00308231	0.955725
Fresh vegetables: >500 vs ≤500 g/day	1.11707	0.995167	1.25391	0.11071	0.0581736	3.6218	0.057027	1.11241	0.97938	1.26351	0.106528	0.0641187	2.76033	0.0966282	1.13885	0.946343	1.37053	0.130023	0.0932215	1.94541	0.163083
Fresh fruits: >100 vs ≤100 g/day	0.854165	0.766378	0.952007	-0.157631	0.054596	8.33609	0.00388652	0.873237	0.77409	0.985082	-0.135549	0.0606726	4.99122	0.0254763	0.774862	0.634426	0.946385	-0.25507	0.100668	6.42006	0.0112839
Dairy products: >100 vs ≤100 ml/day	0.928108	0.857944	1.00401	-0.074607	0.0395742	3.55413	0.0593973	0.904774	0.835854	0.979378	-0.10007	0.0398878	6.29399	0.0121148	1.03268	0.848703	1.25654	0.0321596	0.0987754	0.106004	0.74474
Red meat: >100 vs ≤100 g/day	1.08587	0.973406	1.21134	0.0823851	0.0550443	2.24013	0.13447	1.09613	0.982723	1.22262	0.0917835	0.0549801	2.78689	0.0950388	1.03835	0.849954	1.26851	0.037634	0.10079	0.139421	0.708858
Poultry: >15 vs ≤15 g/day	0.948498	0.859126	1.04717	-0.0528757	0.0498212	1.12638	0.288549	0.977885	0.880229	1.08637	-0.0223637	0.0529655	0.17828	0.672856	0.822551	0.643805	1.05092	-0.195345	0.123348	2.50807	0.113264
Seafood: >26 vs ≤26 g/day	0.945872	0.846851	1.05647	-0.0556485	0.0556703	0.999218	0.3175	0.958809	0.849667	1.08197	-0.0420632	0.060838	0.47803	0.489316	0.888584	0.749565	1.05339	-0.118126	0.085652	1.90201	0.167853
Eggs: >50 vs ≤50 g/day	0.976088	0.887954	1.07297	-0.0242021	0.0476413	0.258071	0.611448	0.957951	0.876416	1.04707	-0.0429586	0.0447827	0.920195	0.337424	1.05571	0.854802	1.30383	0.0542089	0.106271	0.260202	0.609982
Nuts: Yes vs no	0.944245	0.84962	1.04941	-0.0573692	0.0531608	1.16459	0.280515	0.958529	0.861667	1.06628	-0.042355	0.053631	0.623704	0.429674	0.886507	0.750062	1.04777	-0.120466	0.0841397	2.04988	0.152218
Fresh juices: Yes vs no	0.925076	0.764928	1.11875	-0.0778797	0.0956984	0.662276	0.415757	0.89005	0.732027	1.08219	-0.116478	0.0984006	1.40117	0.236528	1.09102	0.734975	1.61954	0.0871126	0.19887	0.191876	0.661359
Glucose-lowering treatment: Yes vs no	1.3279	1.14906	1.53457	0.283598	0.0728228	15.166	9.84588e-05	1.32439	1.12729	1.55595	0.280952	0.0811183	11.9957	0.000533226	1.37989	1.07867	1.76524	0.322006	0.123985	6.74515	0.00940027
Antihypertensive treatment: Yes vs no	0.992742	0.90849	1.08481	-0.00728442	0.0446473	0.0266194	0.870397	0.960815	0.87237	1.05823	-0.0399738	0.0486152	0.676093	0.410935	1.14195	0.964043	1.35268	0.132734	0.0852574	2.42383	0.119502
Lipid-lowering treatment: Yes vs no	0.933996	0.82578	1.05639	-0.0682826	0.0619944	1.21315	0.270708	0.970072	0.850602	1.10632	-0.0303853	0.0661633	0.210908	0.646057	0.783889	0.64529	0.952257	-0.243488	0.097951	6.17928	0.0129255
TG: ≥1.7 vs <1.7 mmol/L	0.927315	0.841877	1.02142	-0.0754625	0.0486608	2.40494	0.120953	0.907652	0.815801	1.00984	-0.0968944	0.0537109	3.25441	0.0712314	1.0222	0.896844	1.16508	0.021959	0.0658651	0.111151	0.738838
HDL-C: ≥1 (males) or 1.3 (females) vs <1 (males) or 1.3 (females) mmol/L	1.06181	0.96544	1.1678	0.0599737	0.0478986	1.56775	0.210534	1.0698	0.969986	1.17988	0.0674708	0.0493079	1.8724	0.1712	1.03085	0.84844	1.25249	0.0303872	0.0980396	0.0960679	0.7566
HbA1c: ≥7.0 vs <7.0 %	2.2519	2.02724	2.50146	0.811774	0.0529096	235.397	<0.0001	2.17145	1.94179	2.42828	0.775396	0.0562765	189.842	<0.0001	2.72207	2.26652	3.26919	1.00139	0.0922029	117.956	<0.0001
BP: ≥130/80 vs <130/80 mmHg	1.29958	1.1717	1.44142	0.26204	0.0521486	25.2494	<0.0001	1.29066	1.15201	1.44601	0.255157	0.057215	19.8881	<0.0001	1.33454	1.13428	1.57017	0.288589	0.0818542	12.4302	0.000422447
LDL-C: ≥2.6 vs <2.6 mmol/L	1.06539	0.971332	1.16855	0.0633381	0.0465297	1.85297	0.173438	1.04641	0.949619	1.15307	0.0453647	0.0488626	0.861954	0.353193	1.14885	0.96038	1.37432	0.138766	0.0902103	2.3662	0.123989
Any DR=any diabetic retinopathy. VTDR=vision-threatening diabetic retinopathy. TG=triglyceride. HDL-C=high-density lipoprotein cholesterol. HbA1c=hemoglobin A1c. BP=blood pressure. LDL-C=low-density lipoprotein cholesterol. MET=metabolic equivalents. OR=odds ratio. CI=confidence interval.
The consumption values of 13 food groups were categorical variables. The integer quartile cutoffs of consumption of the 11 food groups (refined grains, whole grains, potatoes, soybean products, fresh vegetables, fresh fruits, dairy products, red meat, poultry, seafood, and eggs) were selected to define high or low consumption. For nuts and fresh juices, consumption or non-consumption was defined.
All the tests were two-sided, and a p<0.050 was considered statistically significant. The P values were shown with no adjustment for multiple comparisons.

## Sheet: Supplementary Table 1
Supplementary Table 1: Characteristics of study participants by DR severity.
Total								DR severity
Categorical variables			Continuous variables					Categorical variables										Continuous variables
Frequency and percent			Median, interquartile range, and missing values					Frequency and percent					p value					Median and interquartile range					p value
Variables	Frequency	Percent	Variables	Median	Lower Quartile	Upper Quartile	Missing values	Table	Row variable classification	Column variable classification	Frequency	Percent	Variable	Estimate	Standard Error	Wald Chi-Square	Pr > Chi-Square	DR severity	Variable	Median	Lower Quartile	Upper Quartile	Dependent variable	Estimate	Standard Error	t value	p value
Sex			Age	57.5	50.9	64.8	0	Sex * DR severity	Male	No DR	20721	49.3	Sex	-0.0612954	0.018659	10.7914	0.0010	No DR	Age	57.4	50.7	64.9	Age	0.352455	0.0935311	3.76832	0.0002
Male	25116	49.7	Duration of diabetes	5.2	2.5	10.1	0	Sex * DR severity	Male	Non-VTDR	3533	51.3	Geographical region	0.250985	0.0188716	176.879	<0.0001		Duration of diabetes	4.9	2.3	9.2	Duration of diabetes	2.5951	0.0511615	50.7237	<0.0001
Female	25448	50.3	BMI	25.5	23.3	27.8	12	Sex * DR severity	Male	VTDR	862	51.5	Setting	-0.0887531	0.0186609	22.6204	<0.0001		BMI	25.5	23.3	27.9	BMI	-0.177142	0.0338426	-5.2343	<0.0001
			FPG	8.06	6.55	10.41	45	Sex * DR severity	Male	Total	25116		Educational levels	0.205753	0.0231504	78.9906	<0.0001		FPG	7.85	6.43	9.96	FPG	1.31745	0.0320644	41.0877	<0.0001
Geographical region			HbA1c	7.2	6.2	8.6	27	Sex * DR severity	Female	No DR	21284	50.7	Income	0.104176	0.016738	38.7369	<0.0001		HbA1c	7.0	6.1	8.4	HbA1c	0.805319	0.0174051	46.2692	<0.0001
North	24862	49.2	SBP	135.3	123.0	149.3	30	Sex * DR severity	Female	Non-VTDR	3353	48.7	History of DR	-1.09814	0.0272899	1619.25	<0.0001		SBP	134.3	122.7	148.0	SBP	3.51773	0.178836	19.6701	<0.0001
South	25702	50.8	DBP	79.7	72.7	87.0	30	Sex * DR severity	Female	VTDR	811	48.5	Family history of diabetes	0.172402	0.0187848	84.231	<0.0001		DBP	79.7	72.7	87.0	DBP	0.260489	0.101215	2.57364	0.0101
			HDL-C	1.21	1.01	1.46	117	Sex * DR severity	Female	Total	25448		Glucose-lowering treatment	-0.530378	0.0280575	357.334	<0.0001		HDL-C	1.21	1.01	1.46	HDL-C	0.00862178	0.00334072	2.58081	0.0099
Setting			LDL-C	2.96	2.33	3.61	117	Sex * DR severity	Total	No DR	42005		Antihypertensive treatment	-0.0316174	0.0195763	2.60852	0.1063		LDL-C	2.95	2.32	3.59	LDL-C	0.0749882	0.0091671	8.18014	<0.0001
Urban	26925	53.3	TG	1.76	1.22	2.66	117	Sex * DR severity	Total	Non-VTDR	6886		Lipid-lowering treatment	0.0411905	0.0289223	2.02828	0.1544		TG	1.77	1.23	2.67	TG	0.0598351	0.0252479	2.3699	0.0178
Rural	23639	46.8	Refined grains	300	160	450	0	Sex * DR severity	Total	VTDR	1673		HbA1c	0.857165	0.0227651	1417.72	<0.0001		Refined grains	300	150	450	Refined grains	-1.41353	2.35468	-0.600306	0.5483
			Whole grains	14.3	1.7	50.0	0	Sex * DR severity	Total	Total	50564		BP	0.17469	0.0215582	65.6612	<0.0001		Whole grains	14.3	1.7	50.0	Whole grains	1.67172	1.00377	1.66543	0.0958
Educational levels			Potatoes	11.4	1.7	30.8	0	Geographical region * DR severity	North	No DR	20106	47.9	LDL-C	0.0822764	0.0199401	17.0253	<0.0001		Potatoes	12.9	1.7	34.3	Potatoes	-3.20325	0.725535	-4.41502	<0.0001
Middle school or below	37618	74.4	Soybean products	14.3	3.3	30.0	0	Geographical region * DR severity	North	Non-VTDR	3769	54.7	Physical activity	0.126583	0.0219141	33.366	<0.0001		Soybean products	14.3	3.3	30.0	Soybean products	-1.22241	0.585253	-2.08868	0.0367
High school and above	12946	25.6	Fresh vegetables	300	150	500	0	Geographical region * DR severity	North	VTDR	987	59.0	Smoking status	-0.133037	0.0256186	26.9672	<0.0001		Fresh vegetables	300	150	500	Fresh vegetables	6.02196	3.06105	1.96728	0.0492
			Fresh fruits	28.6	3.3	100.0	0	Geographical region * DR severity	North	Total	24862		Drinking status	-0.178949	0.0237545	56.7505	<0.0001		Fresh fruits	28.6	3.3	100.0	Fresh fruits	-7.52352	1.25221	-6.00821	<0.0001
Income			Dairy products	1.4	0.0	100.0	0	Geographical region * DR severity	South	No DR	21899	52.1	Nuts	-0.120258	0.0195634	37.7864	<0.0001		Dairy products	1.4	0.0	100.0	Dairy products	-1.33197	1.29899	-1.02539	0.3052
<¥10000	14507	28.7	Red meat	42.9	14.3	100.0	0	Geographical region * DR severity	South	Non-VTDR	3117	45.3	Fresh juices	-0.165028	0.0404319	16.6598	<0.0001		Red meat	42.9	14.3	100.0	Red meat	-3.39227	1.03338	-3.28268	0.0010
¥10000-<¥20000	10049	19.9	Poultry	6.7	0.9	15.0	0	Geographical region * DR severity	South	VTDR	686	41.0							Poultry	6.7	1.0	15.7	Poultry	-1.19837	0.437298	-2.7404	0.0061
≥¥20000	13877	27.4	Seafood	6.7	0.8	25.7	0	Geographical region * DR severity	South	Total	25702								Seafood	7.1	0.8	28.6	Seafood	1.7608	2.36764	0.743693	0.4571
Unwilling to disclose	12131	24.0	Eggs	25.7	7.9	50.0	0	Geographical region * DR severity	Total	No DR	42005								Eggs	25.7	7.9	50.0	Eggs	-0.130863	0.545358	-0.239958	0.8104
								Geographical region * DR severity	Total	Non-VTDR	6886							Non-VTDR	Age	58.1	52.0	65.0
History of DR								Geographical region * DR severity	Total	VTDR	1673								Duration of diabetes	7.9	4.0	12.8
Yes	3033	6.0						Geographical region * DR severity	Total	Total	50564								BMI	25.3	23.1	27.7
No	39423	78.3						Setting * DR severity	Urban	No DR	22578	53.8							FPG	9.37	7.40	12.41
Unclear	7912	15.7						Setting * DR severity	Urban	Non-VTDR	3498	50.8							HbA1c	8.1	6.9	9.7
								Setting * DR severity	Urban	VTDR	849	50.7							SBP	139.0	125.7	154.0
Family history of diabetes								Setting * DR severity	Urban	Total	26925								DBP	80.0	72.7	87.7
Yes	20766	41.1						Setting * DR severity	Rural	No DR	19427	46.2							HDL-C	1.22	1.01	1.47
No	29798	58.9						Setting * DR severity	Rural	Non-VTDR	3388	49.2							LDL-C	2.98	2.36	3.67
								Setting * DR severity	Rural	VTDR	824	49.3							TG	1.73	1.19	2.63
Glucose-lowering treatment								Setting * DR severity	Rural	Total	23639								Refined grains	300	180	450
No	10831	21.4						Setting * DR severity	Total	No DR	42005								Whole grains	14.3	1.7	50.0
Yes	39733	78.6						Setting * DR severity	Total	Non-VTDR	6886								Potatoes	8.6	0.7	28.6
								Setting * DR severity	Total	VTDR	1673								Soybean products	14.3	3.3	30.0
Antihypertensive treatment								Setting * DR severity	Total	Total	50564								Fresh vegetables	300	150	500
No	30808	60.9						Educational levels * DR severity	Middle school or below	No DR	30916	73.6							Fresh fruits	21.4	0.8	80.0
Yes	19755	39.1						Educational levels * DR severity	Middle school or below	Non-VTDR	5373	78.0							Dairy products	0.0	0.0	85.7
								Educational levels * DR severity	Middle school or below	VTDR	1329	79.4							Red meat	40.0	12.9	100.0
Lipid-lowering treatment								Educational levels * DR severity	Middle school or below	Total	37618								Poultry	5.0	0.8	14.3
No	44327	87.7						Educational levels * DR severity	High school and above	No DR	11089	26.4							Seafood	6.7	0.5	21.4
Yes	6236	12.3						Educational levels * DR severity	High school and above	Non-VTDR	1513	22.0							Eggs	24.1	7.3	50.0
								Educational levels * DR severity	High school and above	VTDR	344	20.6						VTDR	Age	56.7	51.2	64.0
HbA1c								Educational levels * DR severity	High school and above	Total	12946								Duration of diabetes	10.6	5.9	16.3
≥7.0 %	28308	56.0						Educational levels * DR severity	Total	No DR	42005								BMI	25.1	22.9	27.5
<7.0 %	22229	44.0						Educational levels * DR severity	Total	Non-VTDR	6886								FPG	10.00	7.76	13.00
								Educational levels * DR severity	Total	VTDR	1673								HbA1c	8.5	7.3	9.9
BP								Educational levels * DR severity	Total	Total	50564								SBP	140.3	126.7	156.3
≥130/80 mmHg	35490	70.2						Income * DR severity	<¥10000	No DR	11769	28.0							DBP	79.7	72.0	87.7
<130/80 mmHg	15044	29.8						Income * DR severity	<¥10000	Non-VTDR	2166	31.5							HDL-C	1.22	1.01	1.48
								Income * DR severity	<¥10000	VTDR	572	34.2							LDL-C	3.07	2.42	3.76
LDL-C								Income * DR severity	<¥10000	Total	14507								TG	1.74	1.21	2.69
≥2.6 mmol/L	32819	65.1						Income * DR severity	¥10000-<¥20000	No DR	8317	19.8							Refined grains	300	150	400
<2.6 mmol/L	17628	34.9						Income * DR severity	¥10000-<¥20000	Non-VTDR	1390	20.2							Whole grains	14.3	1.7	57.1
								Income * DR severity	¥10000-<¥20000	VTDR	342	20.4							Potatoes	7.1	0.3	28.6
Physical activity								Income * DR severity	¥10000-<¥20000	Total	10049								Soybean products	13.3	2.3	28.6
<600 MET minutes/week	10787	21.3						Income * DR severity	≥¥20000	No DR	11878	28.3							Fresh vegetables	300	150	500
≥600 MET minutes/week	39777	78.7						Income * DR severity	≥¥20000	Non-VTDR	1632	23.7							Fresh fruits	14.3	0.0	60.0
								Income * DR severity	≥¥20000	VTDR	367	21.9							Dairy products	2.7	0.0	100.0
Smoking status								Income * DR severity	≥¥20000	Total	13877								Red meat	34.3	8.6	85.7
Current smoker	11698	23.1						Income * DR severity	Unwilling to disclose	No DR	10041	23.9							Poultry	3.3	0.3	14.3
Never/Former smoker	38866	76.9						Income * DR severity	Unwilling to disclose	Non-VTDR	1698	24.7							Seafood	5.0	0.3	17.1
								Income * DR severity	Unwilling to disclose	VTDR	392	23.4							Eggs	28.6	7.9	50.0
Drinking status								Income * DR severity	Unwilling to disclose	Total	12131
Current drinker	13811	27.3						Income * DR severity	Total	No DR	42005
Never/Former drinker	36753	72.7						Income * DR severity	Total	Non-VTDR	6886
								Income * DR severity	Total	VTDR	1673
Nuts								Income * DR severity	Total	Total	50564
>0 g/day	34309	67.9						History of DR * DR severity	Yes	No DR	1844	4.4
≤0 g/day	16255	32.2						History of DR * DR severity	Yes	Non-VTDR	642	9.4
								History of DR * DR severity	Yes	VTDR	547	32.8
Fresh juices								History of DR * DR severity	Yes	Total	3033
>0 ml/day	3464	6.9						History of DR * DR severity	No	No DR	33336	79.7
≤0ml/day	47100	93.2						History of DR * DR severity	No	Non-VTDR	5169	75.5
								History of DR * DR severity	No	VTDR	918	55.0
								History of DR * DR severity	No	Total	39423
								History of DR * DR severity	Unclear	No DR	6669	15.9
								History of DR * DR severity	Unclear	Non-VTDR	1039	15.2
								History of DR * DR severity	Unclear	VTDR	204	12.2
								History of DR * DR severity	Unclear	Total	7912
								History of DR * DR severity	Total	No DR	41849
								History of DR * DR severity	Total	Non-VTDR	6850
								History of DR * DR severity	Total	VTDR	1669
								History of DR * DR severity	Total	Total	50368
								Family history of diabetes * DR severity	Yes	No DR	16901	40.2
								Family history of diabetes * DR severity	Yes	Non-VTDR	3057	44.4
								Family history of diabetes * DR severity	Yes	VTDR	808	48.3
								Family history of diabetes * DR severity	Yes	Total	20766
								Family history of diabetes * DR severity	No	No DR	25104	59.8
								Family history of diabetes * DR severity	No	Non-VTDR	3829	55.6
								Family history of diabetes * DR severity	No	VTDR	865	51.7
								Family history of diabetes * DR severity	No	Total	29798
								Family history of diabetes * DR severity	Total	No DR	42005
								Family history of diabetes * DR severity	Total	Non-VTDR	6886
								Family history of diabetes * DR severity	Total	VTDR	1673
								Family history of diabetes * DR severity	Total	Total	50564
								Glucose-lowering treatment * DR severity	No	No DR	9692	23.1
								Glucose-lowering treatment * DR severity	No	Non-VTDR	949	13.8
								Glucose-lowering treatment * DR severity	No	VTDR	190	11.4
								Glucose-lowering treatment * DR severity	No	Total	10831
								Glucose-lowering treatment * DR severity	Yes	No DR	32313	76.9
								Glucose-lowering treatment * DR severity	Yes	Non-VTDR	5937	86.2
								Glucose-lowering treatment * DR severity	Yes	VTDR	1483	88.6
								Glucose-lowering treatment * DR severity	Yes	Total	39733
								Glucose-lowering treatment * DR severity	Total	No DR	42005
								Glucose-lowering treatment * DR severity	Total	Non-VTDR	6886
								Glucose-lowering treatment * DR severity	Total	VTDR	1673
								Glucose-lowering treatment * DR severity	Total	Total	50564
								Antihypertensive treatment * DR severity	No	No DR	25673	61.1
								Antihypertensive treatment * DR severity	No	Non-VTDR	4149	60.3
								Antihypertensive treatment * DR severity	No	VTDR	986	58.9
								Antihypertensive treatment * DR severity	No	Total	30808
								Antihypertensive treatment * DR severity	Yes	No DR	16331	38.9
								Antihypertensive treatment * DR severity	Yes	Non-VTDR	2737	39.7
								Antihypertensive treatment * DR severity	Yes	VTDR	687	41.1
								Antihypertensive treatment * DR severity	Yes	Total	19755
								Antihypertensive treatment * DR severity	Total	No DR	42004
								Antihypertensive treatment * DR severity	Total	Non-VTDR	6886
								Antihypertensive treatment * DR severity	Total	VTDR	1673
								Antihypertensive treatment * DR severity	Total	Total	50563
								Lipid-lowering treatment * DR severity	No	No DR	36790	87.6
								Lipid-lowering treatment * DR severity	No	Non-VTDR	6059	88.0
								Lipid-lowering treatment * DR severity	No	VTDR	1478	88.3
								Lipid-lowering treatment * DR severity	No	Total	44327
								Lipid-lowering treatment * DR severity	Yes	No DR	5214	12.4
								Lipid-lowering treatment * DR severity	Yes	Non-VTDR	827	12.0
								Lipid-lowering treatment * DR severity	Yes	VTDR	195	11.7
								Lipid-lowering treatment * DR severity	Yes	Total	6236
								Lipid-lowering treatment * DR severity	Total	No DR	42004
								Lipid-lowering treatment * DR severity	Total	Non-VTDR	6886
								Lipid-lowering treatment * DR severity	Total	VTDR	1673
								Lipid-lowering treatment * DR severity	Total	Total	50563
								HbA1c * DR severity	≥7.0 %	No DR	21826	52.0
								HbA1c * DR severity	≥7.0 %	Non-VTDR	5129	74.5
								HbA1c * DR severity	≥7.0 %	VTDR	1353	80.9
								HbA1c * DR severity	≥7.0 %	Total	28308
								HbA1c * DR severity	<7.0 %	No DR	20156	48.0
								HbA1c * DR severity	<7.0 %	Non-VTDR	1753	25.5
								HbA1c * DR severity	<7.0 %	VTDR	320	19.1
								HbA1c * DR severity	<7.0 %	Total	22229
								HbA1c * DR severity	Total	No DR	41982
								HbA1c * DR severity	Total	Non-VTDR	6882
								HbA1c * DR severity	Total	VTDR	1673
								HbA1c * DR severity	Total	Total	50537
								BP * DR severity	≥130/80 mmHg	No DR	29140	69.4
								BP * DR severity	≥130/80 mmHg	Non-VTDR	5089	74.0
								BP * DR severity	≥130/80 mmHg	VTDR	1261	75.4
								BP * DR severity	≥130/80 mmHg	Total	35490
								BP * DR severity	<130/80 mmHg	No DR	12842	30.6
								BP * DR severity	<130/80 mmHg	Non-VTDR	1791	26.0
								BP * DR severity	<130/80 mmHg	VTDR	411	24.6
								BP * DR severity	<130/80 mmHg	Total	15044
								BP * DR severity	Total	No DR	41982
								BP * DR severity	Total	Non-VTDR	6880
								BP * DR severity	Total	VTDR	1672
								BP * DR severity	Total	Total	50534
								LDL-C * DR severity	≥2.6 mmol/L	No DR	27116	64.7
								LDL-C * DR severity	≥2.6 mmol/L	Non-VTDR	4561	66.4
								LDL-C * DR severity	≥2.6 mmol/L	VTDR	1142	68.4
								LDL-C * DR severity	≥2.6 mmol/L	Total	32819
								LDL-C * DR severity	<2.6 mmol/L	No DR	14790	35.3
								LDL-C * DR severity	<2.6 mmol/L	Non-VTDR	2310	33.6
								LDL-C * DR severity	<2.6 mmol/L	VTDR	528	31.6
								LDL-C * DR severity	<2.6 mmol/L	Total	17628
								LDL-C * DR severity	Total	No DR	41906
								LDL-C * DR severity	Total	Non-VTDR	6871
								LDL-C * DR severity	Total	VTDR	1670
								LDL-C * DR severity	Total	Total	50447
								Physical activity * DR severity	<600 MET minutes/week	No DR	8762	20.9
								Physical activity * DR severity	<600 MET minutes/week	Non-VTDR	1611	23.4
								Physical activity * DR severity	<600 MET minutes/week	VTDR	414	24.7
								Physical activity * DR severity	<600 MET minutes/week	Total	10787
								Physical activity * DR severity	≥600 MET minutes/week	No DR	33243	79.1
								Physical activity * DR severity	≥600 MET minutes/week	Non-VTDR	5275	76.6
								Physical activity * DR severity	≥600 MET minutes/week	VTDR	1259	75.3
								Physical activity * DR severity	≥600 MET minutes/week	Total	39777
								Physical activity * DR severity	Total	No DR	42005
								Physical activity * DR severity	Total	Non-VTDR	6886
								Physical activity * DR severity	Total	VTDR	1673
								Physical activity * DR severity	Total	Total	50564
								Smoking status * DR severity	Current smoker	No DR	9787	23.3
								Smoking status * DR severity	Current smoker	Non-VTDR	1600	23.2
								Smoking status * DR severity	Current smoker	VTDR	311	18.6
								Smoking status * DR severity	Current smoker	Total	11698
								Smoking status * DR severity	Never/Former smoker	No DR	32218	76.7
								Smoking status * DR severity	Never/Former smoker	Non-VTDR	5286	76.8
								Smoking status * DR severity	Never/Former smoker	VTDR	1362	81.4
								Smoking status * DR severity	Never/Former smoker	Total	38866
								Smoking status * DR severity	Total	No DR	42005
								Smoking status * DR severity	Total	Non-VTDR	6886
								Smoking status * DR severity	Total	VTDR	1673
								Smoking status * DR severity	Total	Total	50564
								Drinking status * DR severity	Current drinker	No DR	11628	27.7
								Drinking status * DR severity	Current drinker	Non-VTDR	1844	26.8
								Drinking status * DR severity	Current drinker	VTDR	339	20.3
								Drinking status * DR severity	Current drinker	Total	13811
								Drinking status * DR severity	Never/Former drinker	No DR	30377	72.3
								Drinking status * DR severity	Never/Former drinker	Non-VTDR	5042	73.2
								Drinking status * DR severity	Never/Former drinker	VTDR	1334	79.7
								Drinking status * DR severity	Never/Former drinker	Total	36753
								Drinking status * DR severity	Total	No DR	42005
								Drinking status * DR severity	Total	Non-VTDR	6886
								Drinking status * DR severity	Total	VTDR	1673
								Drinking status * DR severity	Total	Total	50564
								Nuts * DR severity	>0 g/day	No DR	28741	68.4
								Nuts * DR severity	>0 g/day	Non-VTDR	4511	65.5
								Nuts * DR severity	>0 g/day	VTDR	1057	63.2
								Nuts * DR severity	>0 g/day	Total	34309
								Nuts * DR severity	≤0 g/day	No DR	13264	31.6
								Nuts * DR severity	≤0 g/day	Non-VTDR	2375	34.5
								Nuts * DR severity	≤0 g/day	VTDR	616	36.8
								Nuts * DR severity	≤0 g/day	Total	16255
								Nuts * DR severity	Total	No DR	42005
								Nuts * DR severity	Total	Non-VTDR	6886
								Nuts * DR severity	Total	VTDR	1673
								Nuts * DR severity	Total	Total	50564
								Fresh juices * DR severity	>0 ml/day	No DR	2977	7.1
								Fresh juices * DR severity	>0 ml/day	Non-VTDR	397	5.8
								Fresh juices * DR severity	>0 ml/day	VTDR	90	5.4
								Fresh juices * DR severity	>0 ml/day	Total	3464
								Fresh juices * DR severity	≤ 0ml/day	No DR	39028	92.9
								Fresh juices * DR severity	≤ 0ml/day	Non-VTDR	6489	94.2
								Fresh juices * DR severity	≤ 0ml/day	VTDR	1583	94.6
								Fresh juices * DR severity	≤ 0ml/day	Total	47100
								Fresh juices * DR severity	Total	No DR	42005
								Fresh juices * DR severity	Total	Non-VTDR	6886
								Fresh juices * DR severity	Total	VTDR	1673
								Fresh juices * DR severity	Total	Total	50564
Any DR=any diabetic retinopathy. VTDR=vision-threatening diabetic retinopathy. BMI=body-mass index. FPG=fasting plasma glucose. HbA1c=hemoglobin A1c. SBP=systolic blood pressure. DBP=diastolic blood pressure. HDL-C=high-density lipoprotein cholesterol. LDL-C=low-density lipoprotein cholesterol.TG=triglycerides. BP=blood pressure. MET=metabolic equivalents.
p value for linear trend was calculated using the two-sided linear regression test for continuous variables and the two-sided logistic regression test for categorical variables after adjustment for gender and age except gender only adjusted for age and age group only adjusted for gender.
The Northern region includes Beijing, Tianjin, Hebei, Shanxi, Inner Mongolia, Liaoning, Jilin, Heilongjiang, Shandong, Henan, Shaanxi, Gansu, Qinghai, Ningxia, and Xinjiang; the Southern region includes Shanghai, Jiangsu, Zhejiang, Anhui, Fujian, Jiangxi, Hubei, Hunan, Guangdong, Guangxi, Hainan, Chongqing, Sichuan, Guizhou, Yunnan, and Tibet.
Glucose-lowering treatment included oral agent therapy and/or insulin therapy. Antihypertensive treatment included angiotensin-converting enzyme inhibitor, angiotensin receptor blocker, aldosterone, β-blocker, α-blocker, diuretic, calcium antagonist, and others. Lipid-lowering treatment included statin, fibrate, and others.
MET was calculated according to a total of moderate- and vigorous-intensity physical activity (moderate MET value was equal to 4.0, and vigorous MET value was equal to 8.0) for work, in-transit, and leisure time throughout a week.

## Sheet: Supplementary Table 2
Supplementary Table 2: Comparison of characteristics of Northerners and Southerners.
Geographical region
Categorical variables									Continuous variables
Frequency and percent					p value				Median and interquartile range					p value
Table	Row variable classification	Column variable classification	Frequency	Percent	Table	Statistic	Value	Pr > Chi-Square	Geographical region	Variable	Median	Lower Quartile	Upper Quartile	Variable	Statistic	Z	One-sided p value	Two-sided p value
Sex * Geographical region	Male	North	12389	49.8	Sex * Geographical region	Chi-Square	0.496903	0.4809	North	Age	57.6	50.5	64.7	Age	622233116	-3.86394	0.0001	0.0001
Sex * Geographical region	Male	South	12727	49.5	Setting * Geographical region	Chi-Square	43.952	<0.0001		Duration of diabetes	5.3	2.4	10.2	Duration of diabetes	6.33876e+08	3.23141	0.0006	0.0012
Sex * Geographical region	Male	Total	25116		Educational levels * Geographical region	Chi-Square	144.87	<0.0001		BMI	26.0	23.8	28.4	BMI	6.81793e+08	32.6278	<0.0001	<0.0001
Sex * Geographical region	Female	North	12473	50.2	Income * Geographical region	Chi-Square	895.47	<0.0001		FPG	8.04	6.48	10.36	FPG	619661733	-4.72695	<0.0001	<0.0001
Sex * Geographical region	Female	South	12975	50.5	History of DR * Geographical region	Chi-Square	227.717	<0.0001		HbA1c	7.2	6.2	8.6	HbA1c	625324252	-1.68487	0.0460	0.0920
Sex * Geographical region	Female	Total	25448		Family history of diabetes * Geographical region	Chi-Square	197.638	<0.0001		SBP	135.3	123.3	149.3	SBP	6.32123e+08	2.57762	0.0050	0.0099
Sex * Geographical region	Total	North	24862		Glucose-lowering treatment * Geographical region	Chi-Square	39.3908	<0.0001		DBP	80.3	73.0	87.3	DBP	641574052	8.34257	<0.0001	<0.0001
Sex * Geographical region	Total	South	25702		Antihypertensive treatment * Geographical region	Chi-Square	68.6351	<0.0001		HDL-C	1.18	0.99	1.42	HDL-C	5.94197e+08	-19.4859	<0.0001	<0.0001
Sex * Geographical region	Total	Total	50564		Lipid-lowering treatment * Geographical region	Chi-Square	154.688	<0.0001		LDL-C	2.93	2.31	3.56	LDL-C	6.1482e+08	-6.87343	<0.0001	<0.0001
Setting * Geographical region	Urban	North	12867	51.8	HbA1c * Geographical region	Chi-Square	4.55495	0.0328		TG	1.80	1.26	2.70	TG	638677908	7.71649	<0.0001	<0.0001
Setting * Geographical region	Urban	South	14058	54.7	BP* Geographical region	Chi-Square	24.4049	<0.0001		Refined grains	300	160	450	Refined grains	643293868	9.04921	<0.0001	<0.0001
Setting * Geographical region	Urban	Total	26925		LDL-C * Geographical region	Chi-Square	23.9482	<0.0001		Whole grains	28.6	6.7	64.3	Whole grains	7.32218e+08	63.4727	<0.0001	<0.0001
Setting * Geographical region	Urban	North	11995	48.2	Physical activity * Geographical region	Chi-Square	4.44558	0.0350		Potatoes	14.3	3.3	42.9	Potatoes	687582811	36.1257	<0.0001	<0.0001
Setting * Geographical region	Rural	South	11644	45.3	Smoking status * Geographical region	Chi-Square	0.948432	0.3301		Soybean products	15.0	5.7	42.9	Soybean products	6.8631e+08	35.2709	<0.0001	<0.0001
Setting * Geographical region	Rural	Total	23639		Drinking status * Geographical region	Chi-Square	21.6785	<0.0001		Fresh vegetables	300	150	450	Fresh vegetables	616954536	-7.10831	<0.0001	<0.0001
Setting * Geographical region	Total	North	24862		Nuts * Geographical region	Chi-Square	8.54969	0.0035		Fresh fruits	28.6	2.7	100.0	Fresh fruits	6.4372e+08	9.27481	<0.0001	<0.0001
Setting * Geographical region	Total	South	25702		Fresh juices * Geographical region	Chi-Square	6.11548	0.0134		Dairy products	6.7	0.0	107.1	Dairy products	649663013	13.7062	<0.0001	<0.0001
Setting * Geographical region	Total	Total	50564							Red meat	28.6	7.1	60.0	Red meat	5.43404e+08	-52.0128	<0.0001	<0.0001
Educational levels * Geographical region	Middle school or below	North	17906	72.0						Poultry	3.3	0.3	14.3	Poultry	5.69227e+08	-36.3027	<0.0001	<0.0001
Educational levels * Geographical region	Middle school or below	South	19712	76.7						Seafood	3.3	0.0	14.3	Seafood	533953717	-57.9259	<0.0001	<0.0001
Educational levels * Geographical region	Middle school or below	Total	37618							Eggs	34.3	14.3	55.0	Eggs	693096661	39.4452	<0.0001	<0.0001
Educational levels * Geographical region	High school and above	North	6956	28.0					South	Age	57.4	51.2	65.0
Educational levels * Geographical region	High school and above	South	5990	23.3						Duration of diabetes	5.2	2.5	9.9
Educational levels * Geographical region	High school and above	Total	12946							BMI	25.0	22.8	27.3
Educational levels * Geographical region	Total	North	24862							FPG	8.09	6.62	10.46
Educational levels * Geographical region	Total	South	25702							HbA1c	7.2	6.3	8.6
Educational levels * Geographical region	Total	Total	50564							SBP	135.0	122.7	149.3
Income * Geographical region	<¥10000	North	8212	33.0						DBP	79.3	72.0	86.7
Income * Geographical region	<¥10000	South	6295	24.5						HDL-C	1.24	1.03	1.50
Income * Geographical region	<¥10000	Total	14507							LDL-C	2.99	2.35	3.65
Income * Geographical region	¥10000-<¥20000	North	5429	21.8						TG	1.73	1.19	2.63
Income * Geographical region	¥10000-<¥20000	South	4620	18.0						Refined grains	300	150	400
Income * Geographical region	¥10000-<¥20000	Total	10049							Whole grains	6.7	0.0	28.6
Income * Geographical region	≥¥20000	North	6393	25.7						Potatoes	7.1	0.8	28.0
Income * Geographical region	≥¥20000	South	7484	29.1						Soybean products	10.0	2.7	28.6
Income * Geographical region	≥¥20000	Total	13877							Fresh vegetables	300	160	500
Income * Geographical region	Unwilling to disclose	North	4828	19.4						Fresh fruits	25.7	3.3	80.0
Income * Geographical region	Unwilling to disclose	South	7303	28.4						Dairy products	0.0	0.0	71.4
Income * Geographical region	Unwilling to disclose	Total	12131							Red meat	50.0	21.4	100.0
Income * Geographical region	Total	North	24862							Poultry	7.1	1.7	21.4
Income * Geographical region	Total	South	25702							Seafood	14.3	3.3	35.7
Income * Geographical region	Total	Total	50564							Eggs	21.4	7.1	50.0
History of DR * Geographical region	Yes	North	1630	6.6
History of DR * Geographical region	Yes	South	1403	5.5
History of DR * Geographical region	Yes	Total	3033
History of DR * Geographical region	No	North	19849	80.1
History of DR * Geographical region	No	South	19574	76.5
History of DR * Geographical region	No	Total	39423
History of DR * Geographical region	Unclear	North	3293	13.3
History of DR * Geographical region	Unclear	South	4619	18.0
History of DR * Geographical region	Unclear	Total	7912
History of DR * Geographical region	Total	North	24772
History of DR * Geographical region	Total	South	25596
History of DR * Geographical region	Total	Total	50368
Family history of diabetes * Geographical region	Yes	North	10988	44.2
Family history of diabetes * Geographical region	Yes	South	9778	38.0
Family history of diabetes * Geographical region	Yes	Total	20766
Family history of diabetes * Geographical region	No	North	13874	55.8
Family history of diabetes * Geographical region	No	South	15924	62.0
Family history of diabetes * Geographical region	No	Total	29798
Family history of diabetes * Geographical region	Total	North	24862
Family history of diabetes * Geographical region	Total	South	25702
Family history of diabetes * Geographical region	Total	Total	50564
Glucose-lowering treatment * Geographical region	No	North	5615	22.6
Glucose-lowering treatment * Geographical region	No	South	5216	20.3
Glucose-lowering treatment * Geographical region	No	Total	10831
Glucose-lowering treatment * Geographical region	Yes	North	19247	77.4
Glucose-lowering treatment * Geographical region	Yes	South	20486	79.7
Glucose-lowering treatment * Geographical region	Yes	Total	39733
Glucose-lowering treatment * Geographical region	Total	North	24862
Glucose-lowering treatment * Geographical region	Total	South	25702
Glucose-lowering treatment * Geographical region	Total	Total	50564
Antihypertensive treatment * Geographical region	No	North	14694	59.1
Antihypertensive treatment * Geographical region	No	South	16114	62.7
Antihypertensive treatment * Geographical region	No	Total	30808
Antihypertensive treatment * Geographical region	Yes	North	10168	40.9
Antihypertensive treatment * Geographical region	Yes	South	9587	37.3
Antihypertensive treatment * Geographical region	Yes	Total	19755
Antihypertensive treatment * Geographical region	Total	North	24862
Antihypertensive treatment * Geographical region	Total	South	25701
Antihypertensive treatment * Geographical region	Total	Total	50563
Lipid-lowering treatment * Geographical region	No	North	21336	85.8
Lipid-lowering treatment * Geographical region	No	South	22991	89.5
Lipid-lowering treatment * Geographical region	No	Total	44327
Lipid-lowering treatment * Geographical region	Yes	North	3526	14.2
Lipid-lowering treatment * Geographical region	Yes	South	2710	10.5
Lipid-lowering treatment * Geographical region	Yes	Total	6236
Lipid-lowering treatment * Geographical region	Total	North	24862
Lipid-lowering treatment * Geographical region	Total	South	25701
Lipid-lowering treatment * Geographical region	Total	Total	50563
HbA1c * Geographical region	≥7.0 %	North	14042	56.5
HbA1c * Geographical region	≥7.0 %	South	14266	55.6
HbA1c * Geographical region	≥7.0 %	Total	28308
HbA1c * Geographical region	<7.0 %	North	10814	43.5
HbA1c * Geographical region	<7.0 %	South	11415	44.4
HbA1c * Geographical region	<7.0 %	Total	22229
HbA1c * Geographical region	Total	North	24856
HbA1c * Geographical region	Total	South	25681
HbA1c * Geographical region	Total	Total	50537
BP* Geographical region	≥130/80 mmHg	North	17706	71.3
BP* Geographical region	≥130/80 mmHg	South	17784	69.2
BP* Geographical region	≥130/80 mmHg	Total	35490
BP* Geographical region	<130/80 mmHg	North	7144	28.7
BP* Geographical region	<130/80 mmHg	South	7900	30.8
BP* Geographical region	<130/80 mmHg	Total	15044
BP* Geographical region	Total	North	24850
BP* Geographical region	Total	South	25684
BP* Geographical region	Total	Total	50534
LDL-C * Geographical region	≥2.6 mmol/L	North	15885	64.0
LDL-C * Geographical region	≥2.6 mmol/L	South	16934	66.1
LDL-C * Geographical region	≥2.6 mmol/L	Total	32819
LDL-C * Geographical region	<2.6 mmol/L	North	8935	36.0
LDL-C * Geographical region	<2.6 mmol/L	South	8693	33.9
LDL-C * Geographical region	<2.6 mmol/L	Total	17628
LDL-C * Geographical region	Total	North	24820
LDL-C * Geographical region	Total	South	25627
LDL-C * Geographical region	Total	Total	50447
Physical activity * Geographical region	<600 MET minutes/week	North	5401	21.7
Physical activity * Geographical region	<600 MET minutes/week	South	5386	21.0
Physical activity * Geographical region	<600 MET minutes/week	Total	10787
Physical activity * Geographical region	≥600 MET minutes/week	North	19461	78.3
Physical activity * Geographical region	≥600 MET minutes/week	South	20316	79.0
Physical activity * Geographical region	≥600 MET minutes/week	Total	39777
Physical activity * Geographical region	Total	North	24862
Physical activity * Geographical region	Total	South	25702
Physical activity * Geographical region	Total	Total	50564
Smoking status * Geographical region	Current smoker	North	5798	23.3
Smoking status * Geographical region	Current smoker	South	5900	23.0
Smoking status * Geographical region	Current smoker	Total	11698
Smoking status * Geographical region	Never/Former smoker	North	19064	76.7
Smoking status * Geographical region	Never/Former smoker	South	19802	77.0
Smoking status * Geographical region	Never/Former smoker	Total	38866
Smoking status * Geographical region	Total	North	24862
Smoking status * Geographical region	Total	South	25702
Smoking status * Geographical region	Total	Total	50564
Drinking status * Geographical region	Current drinker	North	7024	28.3
Drinking status * Geographical region	Current drinker	South	6787	26.4
Drinking status * Geographical region	Current drinker	Total	13811
Drinking status * Geographical region	Never/Former drinker	North	17838	71.7
Drinking status * Geographical region	Never/Former drinker	South	18915	73.6
Drinking status * Geographical region	Never/Former drinker	Total	36753
Drinking status * Geographical region	Total	North	24862
Drinking status * Geographical region	Total	South	25702
Drinking status * Geographical region	Total	Total	50564
Nuts * Geographical region	>0 g/day	North	16716	67.2
Nuts * Geographical region	>0 g/day	South	17593	68.4
Nuts * Geographical region	>0 g/day	Total	34309
Nuts * Geographical region	≤0 g/day	North	8146	32.8
Nuts * Geographical region	≤0 g/day	South	8109	31.6
Nuts * Geographical region	≤0 g/day	Total	16255
Nuts * Geographical region	Total	North	24862
Nuts * Geographical region	Total	South	25702
Nuts * Geographical region	Total	Total	50564
Fresh juices * Geographical region	>0 ml/day	Total	1633	6.6
Fresh juices * Geographical region	>0 ml/day	Total	1831	7.1
Fresh juices * Geographical region	>0 ml/day	Total	3464
Fresh juices * Geographical region	≤0ml/day	Total	23229	93.4
Fresh juices * Geographical region	≤0ml/day	Total	23871	92.9
Fresh juices * Geographical region	≤0ml/day	Total	47100
Fresh juices * Geographical region	Total	Total	24862
Fresh juices * Geographical region	Total	Total	25702
Fresh juices * Geographical region	Total	Total	50564
BMI=body-mass index. FPG=fasting plasma glucose. HbA1c=hemoglobin A1c. SBP=systolic blood pressure. DBP=diastolic blood pressure. HDL-C=high-density lipoprotein cholesterol. LDL-C=low-density lipoprotein cholesterol.TG=triglycerides. BP=blood pressure. MET=metabolic equivalents.
The Northern region includes Beijing, Tianjin, Hebei, Shanxi, Inner Mongolia, Liaoning, Jilin, Heilongjiang, Shandong, Henan, Shaanxi, Gansu, Qinghai, Ningxia, and Xinjiang; the Southern region includes Shanghai, Jiangsu, Zhejiang, Anhui, Fujian, Jiangxi, Hubei, Hunan, Guangdong, Guangxi, Hainan, Chongqing, Sichuan, Guizhou, Yunnan, and Tibet.
p was calculated using the two-sided Wilcoxon rank test for continuous variables, and the two-sided chi-square test for categorical variables.
Glucose-lowering treatment included oral agent therapy and/or insulin therapy. Antihypertensive treatment included angiotensin-converting enzyme inhibitor, angiotensin receptor blocker, aldosterone, β-blocker, α-blocker, diuretic, calcium antagonist, and others. Lipid-lowering treatment included statin, fibrate, and others.
MET was calculated according to a total of moderate- and vigorous-intensity physical activity (moderate MET value was equal to 4.0, and vigorous MET value was equal to 8.0) for work, in-transit, and leisure time throughout a week.

## Sheet: Supplementary Table 3
Supplementary Table 3: General characteristics of study participants with gradable and ungradable fundus photos.
Gradable and ungradable fundus photos
Categorical variables									Continuous variables
Frequency and percent					p value				Median and interquartile range						p value
Table	Row variable classification	Column variable classification	Frequency	Column percent	Table	Statistic	Value	Pr > Chi-Square	Fundus photos	Variables	Median	Lower Quartile	Upper Quartile	Missing values	Variables	Statistic	Z	One-sided p value	Two-sided p value
Sex * Fundus photos	Male	Ungradable	768	48.9	Sex * Fundus photos	Chi-Square	0.346758	0.5560	Ungradable	Age	63.7	55.3	68.7	0	Age	5.13839e+07	17.8074	<0.001	<0.001
Sex * Fundus photos	Male	Gradable	25116	49.7	Educational levels * Fundus photos	Chi-Square	46.175	<0.0001		Duration of diabetes	8.7	4.3	15.1	0	Duration of diabetes	51912556	18.7076	<0.001	<0.001
Sex * Fundus photos	Male	Total	25884							HbA1c	8.0	6.7	9.5	3	HbA1c	4.8724e+07	13.4743	<0.001	<0.001
Sex * Fundus photos	Female	Ungradable	802	51.1						SBP	140.0	125.7	154.7	1	SBP	4.50175e+07	7.05926	<0.001	<0.001
Sex * Fundus photos	Female	Gradable	25448	50.3						DBP	78.0	70.0	86.0	1	DBP	36731916	-7.06247	<0.001	<0.001
Sex * Fundus photos	Female	Total	26250							HDLC	1.25	1.03	1.51	9	HDLC	4.28405e+07	3.84719	0.0001	0.0001
Sex * Fundus photos	Total	Ungradable	1570							LDLC	2.98	2.36	3.65	9	LDLC	4.11149e+07	0.893314	0.1858	0.3717
Sex * Fundus photos	Total	Gradable	50564							TG	1.75	1.22	2.52	9	TG	39593491	-1.71093	0.0435	0.0871
Sex * Fundus photos	Total	Total	52134						Gradable	Age	57.5	50.9	64.8	0
Educational levels * Fundus photos	Middle school or below	Ungradable	1287	82.0						Duration of diabetes	5.2	2.5	10.1	0
Educational levels * Fundus photos	Middle school or below	Gradable	37618	74.4						HbA1c	7.2	6.2	8.6	27
Educational levels * Fundus photos	Middle school or below	Total	38905							SBP	135.3	123.0	149.3	30
Educational levels * Fundus photos	High school and above	Ungradable	283	18.0						DBP	79.7	72.7	87.0	30
Educational levels * Fundus photos	High school and above	Gradable	12946	25.6						HDLC	1.21	1.01	1.46	117
Educational levels * Fundus photos	High school and above	Total	13229							LDLC	2.96	2.33	3.61	117
Educational levels * Fundus photos	Total	Ungradable	1570							TG	1.76	1.22	2.66	117
Educational levels * Fundus photos	Total	Gradable	50564
Educational levels * Fundus photos	Total	Total	52134
HbA1c=hemoglobin A1c. SBP=systolic blood pressure. DBP=diastolic blood pressure. HDL-C=high-density lipoprotein cholesterol. LDL-C=low-density lipoprotein cholesterol.TG=triglycerides. BP=blood pressure.
p was calculated using the Wilcoxon rank test for continuous variables, and the chi-square test for categorical variables.
